# Supplementary material for: GC-MS Techniques Investigating Potential Biomarkers of Dying in the Last Weeks with Lung Cancer
Source: Int J Mol Sci. 2023 Jan 13;24(2):1591. doi: 10.3390/ijms24021591 (PMC9867309; doi:10.3390/ijms24021591)
Supplement: Supplementary file 1 [file ijms-24-01591-s001.zip]

Archive with 20 entries (20 files):
- GCMSPAPER_SupplementaryFigures_A4portrait_2022-12-27_2023-01-11.pptx
- SupplementaryTable10_Alkali_CV_VOC.xlsx
- SupplementaryTable11_Alkali_MulitvariateAnalysis.xlsx
- SupplementaryTable12_CancerOdorDatabase_LungCancer_Urine_HumanONLY.xlsx
- SupplementaryTable13_14compoundsthatincreasetowardsdeath_COD_numberrefs_FINAL.xlsx
- SupplementaryTable14_14compoundsthatincreasetowardsdeath_HMDB_PubChem_numberrefs_FINAL.xlsx
- SupplementaryTable15_CONTAMINANTS-LIST.xlsx
- SupplementaryTable1A_Acid_Originaldata_82VOCs_205samples.csv
- SupplementaryTable1B_Acid_Originaldata_82VOCs_144samples_1sampleperpatient.csv
- SupplementaryTable2A_Acid_Adjusteddata_halfmin_PQN_glog_82VOCs_205samples.csv
- SupplementaryTable2B_Acid_Adjusteddata_halfmin_PQN_glog_82VOCs_144samples_1sampleperpatient.csv
- SupplementaryTable3_Acid_CVofVOCsinPooledSample.xlsx
- SupplementaryTable4_Acid_Univariate_analysis.xlsx
- SupplementaryTable5_Acid_MultivariateAnalysis.xlsx
- SupplementaryTable6_Acid_LinearRegression_analysis.xlsx
- SupplementaryTable7_Acid_coxLASSO_summary.xlsx
- SupplementaryTable8A_Alkali_Originaldata_33VOCs_150samples.csv
- SupplementaryTable8B_Alkali_Originaldata_33VOCs_116samples_1sampleperpatient.csv
- SupplementaryTable9A_Alkali_Adjusteddata_halfmin_PQN_glog_33VOCs_150samples.csv
- SupplementaryTable9B_Alkali_Adjusteddata_halfmin_PQN_glog_33VOCs_116samples_1sampleperpatient.csv
