# Supplementary material for: GC-MS Techniques Investigating Potential Biomarkers of Dying in the Last Weeks with Lung Cancer
Source: Int J Mol Sci. 2023 Jan 13;24(2):1591. doi: 10.3390/ijms24021591 (PMC9867309; doi:10.3390/ijms24021591)
Supplement: Supplementary file 1 [file ijms-24-01591-s001.zip › SupplementaryTable10_Alkali_CV_VOC.xlsx]

## Sheet: VOC33_MORENAMES_ALKALI_2022-12-
RT	IUPAC compound name	CV of Pooled Samples
7.31	propan-2-one	0.270151
10.44	butan-2-one	0.253477
10.66	tert-butyl 2,2,2-trifluoroacetate	0.364724
11.95	methanesulfonyl chloride	0.270328
12.43	N,N-diethylethanamine	NA
13.82	pentan-2-one	0.2241
15.79	(methyldisulfanyl)methane	0.241376
16.64	2-fluoroacetamide	NA
17.5	hexan-3-one	NA
17.54	3-methyl-4-nitrophenol	0.321644
18.09	hexanal	NA
18.14	4-methylpent-3-en-2-one	NA
19.39	prop-2-enyl 2-methylbutanoate	0.148619
20.88	heptan-4-one	0.229415
21.71	heptan-2-one	0.368637
22.61	(E)-2-methylhept-2-enal	0.181509
22.68	2-methylheptan-4-one	NA
22.81	cyclohexanone	NA
23.69	3,4-dimethylhexan-2-one	NA
23.91	Oxime-, methoxy-phenyl-	0.6436
25.1	octan-3-one	0.212325
25.35	benzaldehyde	0.357609
25.39	Diisobutyl cellosolve	0.142071
26.93	2-ethylhexan-1-ol	0.566798
27.92	Unknown #1	0.219497
28.87	nonan-2-one or 5-methylhexan-2-one	0.23666
29.16	(E)-non-3-en-2-one	NA
32.14	5-methyl-2-propan-2-ylcyclohexan-1-ol (Menthol)	0.259432
32.62	2,4-dimethylaniline	0.185384
33.25	1-[2-(furan-2-yl)cyclopropyl]ethanone	0.252649
34.49	(5R)-5-methyl-2-propan-2-ylidenecyclohexan-1-one-(Pulegone)	0.378118
34.77	2-methyl-5-prop-1-en-2-ylcyclohex-2-en-1-one(CARVONE)	0.187885
35.42	3-methyl-6-propan-2-ylcyclohex-2-en-1-one	0.278069
