# Supplementary material for: GC-MS Techniques Investigating Potential Biomarkers of Dying in the Last Weeks with Lung Cancer
Source: Int J Mol Sci. 2023 Jan 13;24(2):1591. doi: 10.3390/ijms24021591 (PMC9867309; doi:10.3390/ijms24021591)
Supplement: Supplementary file 1 [file ijms-24-01591-s001.zip › SupplementaryTable11_Alkali_MulitvariateAnalysis.xlsx]

## Sheet: VOCsNAME
Supplementary Table 11 - Alkali data analysis by multivariate analysis.
IUPAC - International Union of Pure and Applied Chemistry. pvals BH - Benjamini Hochberg adjusted p values. pvals Bonf - Bonferroni corrected p values.
					Post test p values
RT	IUPAC.compound.name	pval	pval BH	pval Bonf	Week 12+ versus Week 04+	Week 12+ versus Week 03	Week 12+ versus Week 02	Week 12+ versus Week 01	Week 04+ versus Week 03	Week 04+ versus Week 02	Week 04+ versus Week 01	Week 03 versus Week 02	Week 03 versus Week 01	Week 02 versus Week 01
7.31	propan-2-one	0.0163	0.04646	0.1467	0.15815	0.24777	0.291006	0.0707988	0.103476	0.698706	0.106577	0.194479	0.0707988	0.103476	Increases towards death
22.81	cyclohexanone	0.0281	0.04646	0.2529	0.539095	0.251641	0.385438	0.251641	0.251641	0.598348	0.385438	0.251641	0.251641	0.598348	Increases towards death
23.91	Oxime-, methoxy-phenyl-	0.0322	0.04646	0.2898	0.507638	0.142922	0.638069	0.832353	0.0866911	0.955354	0.638069	0.142922	0.142922	0.724253	No clear trend
26.93	2-ethylhexan-1-ol	0.012	0.04646	0.108	0.422181	0.120229	0.072521	0.072521	0.422181	0.139729	0.139729	0.422181	0.44029	0.85736	Increases towards death
28.87	nonan-2-one or 5-methylhexan-2-one	0.0366	0.04646	0.3294	0.242257	0.700613	0.415234	0.0679217	0.524903	0.102601	0.133126	0.408594	0.102601	0.0545671	Increases towards death
32.14	5-methyl-2-propan-2-ylcyclohexan-1-ol (Menthol)	0.0208	0.04646	0.1872	0.102946	0.751397	0.0196235	0.544319	0.330652	0.544319	0.544319	0.114485	0.694994	0.361021	No clear trend
33.25	1-[2-(furan-2-yl)cyclopropyl]ethanone	0.0088	0.04646	0.0792	0.830356	0.92287	0.830356	0.0122284	0.830356	0.92287	0.185879	0.830356	0.300372	0.383712	Decreases towards death
34.49	(5R)-5-methyl-2-propan-2-ylidenecyclohexan-1-one-(Pulegone)	0.0413	0.04646	0.3717	0.303581	0.0269371	0.0269371	0.303581	0.646161	0.646161	0.936033	0.936033	0.646161	0.646161	Decreases towards death
35.42	3-methyl-6-propan-2-ylcyclohex-2-en-1-one	0.0474	0.0474	0.4266	0.534732	0.714073	0.0249467	0.714073	0.714073	0.676533	0.74266	0.534732	0.928459	0.56267	Decreases towards death
