# Supplementary material for: GC-MS Techniques Investigating Potential Biomarkers of Dying in the Last Weeks with Lung Cancer
Source: Int J Mol Sci. 2023 Jan 13;24(2):1591. doi: 10.3390/ijms24021591 (PMC9867309; doi:10.3390/ijms24021591)
Supplement: Supplementary file 1 [file ijms-24-01591-s001.zip › SupplementaryTable12_CancerOdorDatabase_LungCancer_Urine_HumanONLY.xlsx]

## Sheet: Lung Cancer, Urine, human only
Supplementary Table 12 - Data from Cancer Odor Database (2022-12-07), Searched for: Lung Cancer, Urine. Filtered for: Human Samples only.
Two papers were found in the database. The table was ranked by Compound
Paper Title	Type of Cancer	Compound	CID	CAS	Trend	FC	Sample	Type Of Sample	Type Of Control	Matrix	Method	Formula	MolecularWeight
Headspace-programmed temperature vaporization mass spectrometry for the rapid determination of possible volatile biomarkers of lung cancer in urine	Lung	1H-pyrrole	8027	16199-06-7	Increase	-	in vivo	urine samples from patients with lung cancer	urine samples from healthy individuals	Urine	HS-PTV-MS	C4H5N	67.091
Urinary Volatile Compounds as biomarkers for lung cancer	Lung	2,6-di(propan-2-yl)phenol	4943	2078-54-8	Increase	17.72	in vivo	Urine samples from patients with lung cancer	Urine samples from healthy individuals	Urine	GC-TOF-MS	C12H18O	178.275
Urinary Volatile Compounds as biomarkers for lung cancer	Lung	2-chloroethanol	34	107-07-3	Increase	11.58	in vivo	Urine samples from patients with lung cancer	Urine samples from healthy individuals	Urine	GC-TOF-MS	C2H5ClO	80.511
Headspace-programmed temperature vaporization mass spectrometry for the rapid determination of possible volatile biomarkers of lung cancer in urine	Lung	2-ethylhexan-1-ol	7720	104-76-7	Produced	-	in vivo	urine samples from patients with lung cancer	urine samples from healthy individuals	Urine	HS-PTV-MS	C8H18O	130.231
Urinary Volatile Compounds as biomarkers for lung cancer	Lung	2-ethylhexan-1-ol	7720	104-76-7	Increase	2.26	in vivo	Urine samples from patients with lung cancer	Urine samples from healthy individuals	Urine	GC-TOF-MS	C8H18O	130.231
Urinary Volatile Compounds as biomarkers for lung cancer	Lung	2-methylpyrazine	7976	109-08-0	Increase	9.39	in vivo	Urine samples from patients with lung cancer	Urine samples from healthy individuals	Urine	GC-TOF-MS	C5H6N2	94.117
Urinary Volatile Compounds as biomarkers for lung cancer	Lung	2-phenylpropan-2-ol	12053	617-94-7	Increase	2.81	in vivo	Urine samples from patients with lung cancer	Urine samples from healthy individuals	Urine	GC-TOF-MS	C9H12O	136.194
Urinary Volatile Compounds as biomarkers for lung cancer	Lung	3,5,5-trimethylcyclohex-2-en-1-one	6544	78-59-1	Increase	6.77	in vivo	Urine samples from patients with lung cancer	Urine samples from healthy individuals	Urine	GC-TOF-MS	C9H14O	138.21
Headspace-programmed temperature vaporization mass spectrometry for the rapid determination of possible volatile biomarkers of lung cancer in urine	Lung	butan-2-one	6569	78-93-3	Produced	-	in vivo	urine samples from patients with lung cancer	urine samples from healthy individuals	Urine	HS-PTV-MS	C4H8O	72.107
Urinary Volatile Compounds as biomarkers for lung cancer	Lung	cyclohexanone	7967	108-94-1	Increase	8.13	in vivo	Urine samples from patients with lung cancer	Urine samples from healthy individuals	Urine	GC-TOF-MS	C6H10O	98.145
Headspace-programmed temperature vaporization mass spectrometry for the rapid determination of possible volatile biomarkers of lung cancer in urine	Lung	heptan-2-one	8051	110-43-0	Produced	-	in vivo	urine samples from patients with lung cancer	urine samples from healthy individuals	Urine	HS-PTV-MS	C7H14O	114.188
Urinary Volatile Compounds as biomarkers for lung cancer	Lung	oxolane	8028	109-99-9	Increase	7.62	in vivo	Urine samples from patients with lung cancer	Urine samples from healthy individuals	Urine	GC-TOF-MS	C4H8O	72.107
Headspace-programmed temperature vaporization mass spectrometry for the rapid determination of possible volatile biomarkers of lung cancer in urine	Lung	pentan-2-one	7895	107-87-9	Produced	-	in vivo	urine samples from patients with lung cancer	urine samples from healthy individuals	Urine	HS-PTV-MS	C5H10O	86.134
Urinary Volatile Compounds as biomarkers for lung cancer	Lung	pentan-2-one	7895	107-87-9	Increase	2.48	in vivo	Urine samples from patients with lung cancer	Urine samples from healthy individuals	Urine	GC-TOF-MS	C5H10O	86.134
