# Supplementary material for: GC-MS Techniques Investigating Potential Biomarkers of Dying in the Last Weeks with Lung Cancer
Source: Int J Mol Sci. 2023 Jan 13;24(2):1591. doi: 10.3390/ijms24021591 (PMC9867309; doi:10.3390/ijms24021591)
Supplement: Supplementary file 1 [file ijms-24-01591-s001.zip › SupplementaryTable13_14compoundsthatincreasetowardsdeath_COD_numberrefs_FINAL.xlsx]

## Sheet: Sheet1
Supplementary Table 13: Information on the 14 VOCs that increase towards death - from COD = only examining urine and breath from humans
	RT	IUPAC compound name	Match	% score	CAS-number	Human Urine?	References	Human Breath?	Reference
1	7.31	propan-2-one	962	89	67-64-1	Gastric and esophageal	[35]	Colorectal, Lung, Gastric and esophageal	[38-45, 82]
2	19.65	hexane-3,4-dione	863	82	4437-51-8	Nothing	Nothing	Nothing	Nothing
3	21.71	heptan-2-one	925	87	110-43-0	Lung	[27]	Lung	[84]
4	22.81	cyclohexanone	944	77	108-94-1	Lung	[29]	Breast, Colorectal, Thyroid	[36, 37, 83]
5	23.69	3,4-dimethylhexan-2-one	818	52	19550-10-8	Nothing	Nothing	Nothing	Nothing
6	24.67	2-methyl-5-methylsulfanylfuran	899	95.5	13678-59-6
7	25.35	benzaldehyde	945	88	100-52-7			Lung	[42, 46]
8	27.57	4-methylpent-3-enoic acid	815	80	504-85-8	Nothing		Nothing	Nothing
9	27.76	phenol	950	68	108-95-2	Lung & Gastric and esophageal	[35]	Gastric and esophageal, Thyroid	[37, 40, 42]
10	28.87	nonan-2-one	874	59	821-55-6
		or
		5-methylhexan-2-one	874	59	110-12-3	Nothing	Nothing	Nothing	Nothing
11	29.16	(E)-non-3-en-2-one	813	24	14309-57-0	Nothing	Nothing	Nothing	Nothing
12	31.31	5-ethyl-5-methyloxolan-2-one	894	69	N/A	Nothing	Nothing	Nothing	Nothing
13	32.67	(Z)-oct-2-enoic acid	861	46	1470-50-4	Nothing	Nothing	Nothing	Nothing
14	37.09	1,2,4-triazole-3,4-diamine	851	37	N/A	Nothing	Nothing	Nothing	Nothing
