# Supplementary material for: GC-MS Techniques Investigating Potential Biomarkers of Dying in the Last Weeks with Lung Cancer
Source: Int J Mol Sci. 2023 Jan 13;24(2):1591. doi: 10.3390/ijms24021591 (PMC9867309; doi:10.3390/ijms24021591)
Supplement: Supplementary file 1 [file ijms-24-01591-s001.zip › SupplementaryTable14_14compoundsthatincreasetowardsdeath_HMDB_PubChem_numberrefs_FINAL.xlsx]

## Sheet: Sheet1
Supplementary Table 14 : Information on the 14 VOCs that increase towards death in HMDB and PubChem
See footer for references in full
	RT	IUPAC compound name	Match	% score	CAS-number	PubChem website	HMDB	Other Sources	Biospecimen locations:
1	7.31	propan-2-one	962	89	67-64-1	Acetone | CH3COCH3 - PubChem (nih.gov)	Human Metabolome Database: Showing metabocard for Acetone (HMDB0001659)
2	19.65	hexane-3,4-dione	863	82	4437-51-8	3,4-Hexanedione | C6H10O2 - PubChem (nih.gov)	Human Metabolome Database: Showing metabocard for 3,4-Hexanedione (HMDB0031492)		Faeces	Feces - [88]
3	21.71	heptan-2-one	925	87	110-43-0	2-Heptanone | C7H14O - PubChem (nih.gov)	Human Metabolome Database: Showing metabocard for 2-Heptanone (HMDB0003671)		Cerebrospinal Fluid (CSF) Feces Saliva Urine	CSF - [89] Feces - [88] Saliva - [15] Urine - [49]
4	22.81	cyclohexanone	944	77	108-94-1	Cyclohexanone | C6H10O - PubChem (nih.gov)	Human Metabolome Database: Showing metabocard for Cyclohexanone (HMDB0003315)		Feces	Feces - [88]
5	23.69	3,4-dimethylhexan-2-one	818	52	19550-10-8	3,4-Dimethyl-2-hexanone | C8H16O - PubChem (nih.gov)	Not on HMDB
6	24.67	2-methyl-5-methylsulfanylfuran	899	95.5	13678-59-6	2-Methyl-5-(methylthio)furan | C6H8OS - PubChem (nih.gov)	Human Metabolome Database: Showing metabocard for 2-Methyl-5-(methylthio)furan (HMDB0041566)		Urine	Urine - [86]
7	25.35	benzaldehyde	945	88	100-52-7	Benzaldehyde | C6H5CHO - PubChem (nih.gov)	Human Metabolome Database: Showing metabocard for Benzaldehyde (HMDB0006115)		Blood Saliva Feces	Blood - no ref. Saliva - [15] Feces - [88]
8	27.57	4-methylpent-3-enoic acid	815	80	504-85-8	4-Methyl-3-pentenoic acid | C6H10O2 - PubChem (nih.gov)	Not on HMDB	4-methylpent-3-enoic acid (CHEBI:143856)	Feces	Feces - [88]
9	27.76	phenol	950	68	108-95-2	Phenol | C6H5OH - PubChem (nih.gov)	Human Metabolome Database: Showing metabocard for Phenol (HMDB0000228)		Sweat Urine Feces Blood Saliva Feces	Sweat - [87] Urine - [48, 90] Feces - [88] and others with IBD / Crohn's disease Blood - [90] Saliva - [15] Relevant Disease References (i.e. cancer) Uremia - [86] Bladder cancer urine - [48] Colorectal cancer - [47] Perillyl alcohol administration for cancer treatment / Breast cancer diagnosis - [49].
10	28.87	nonan-2-one				2-Nonanone | C9H18O - PubChem (nih.gov)	Human Metabolome Database: Showing metabocard for 2-Nonanone (HMDB0031266)		Saliva Urine Feces	Saliva - [15] Urine - no ref. Feces - [88]
		or
		5-methylhexan-2-one				5-Methyl-2-hexanone | C7H14O - PubChem (nih.gov)	Human Metabolome Database: Showing metabocard for 5-Methyl-2-hexanone (HMDB0031549)		Feces Saliva Urine	Saliva - [15] Feces - [85, 88, 92] Urine - [86] Health effect Non-alcoholic fatty liver disease / Parkinson's disease / Alzheimer's Disease [50, 51]
11	29.16	(E)-non-3-en-2-one	813	24	14309-57-0	3-Nonen-2-one | C9H16O - PubChem (nih.gov)	Human Metabolome Database: Showing metabocard for 3-Nonen-2-one (HMDB0034764)	https://www.rhea-db.org/rhea?query=CHEBI:133457
12	31.31	5-ethyl-5-methyloxolan-2-one	894	69	N/A	(5S)-5alpha-Ethyl-5-methyloxolane-2-one | C7H12O2 - PubChem (nih.gov)	Not on HMDB
13	32.67	(Z)-oct-2-enoic acid	861	46	1470-50-4	2-Octenoic acid, (Z)- | C8H14O2 - PubChem (nih.gov)	Human Metabolome Database: Showing metabocard for 2-Octenoic acid (HMDB0000392)			Human urine and plasma [90,91, 93-95].
14	37.09	1,2,4-triazole-3,4-diamine	851	37	N/A	4H-1,2,4-Triazole-3,4-diamine | C2H5N5 - PubChem (nih.gov)	Not on HMDB
