# Supplementary material for: GC-MS Techniques Investigating Potential Biomarkers of Dying in the Last Weeks with Lung Cancer
Source: Int J Mol Sci. 2023 Jan 13;24(2):1591. doi: 10.3390/ijms24021591 (PMC9867309; doi:10.3390/ijms24021591)
Supplement: Supplementary file 1 [file ijms-24-01591-s001.zip › SupplementaryTable15_CONTAMINANTS-LIST.xlsx]

## Sheet: CONTAMINANTS-LISTB
Name
X06.61_ethanol_951_97.1
X16.53_dihydroxy.dimethyl.silane_905_76_ALKALI
X16.93_2.2.4.4.6.6.hexamethyl.1.3.5.2.4.6.trioxatrisilinane_CONTAMINANT
X23.10_2.2.4.4.6.6.8.8.octamethyl.1.3.5.7.2.4.6.8.tetraoxatetrasilocane_CONTAMINANT_556.67.2
X24.03_..dimethyl..3.silanyl.oxy.dimethylsilyl.oxy.dimethylsilicon_574_11
X24.04_2.nitrobenzene.1.4.dicarboxamide_886_62
X24.30_trimethoxy.methyl.silane_897_32
X28.51_2.Hydroxymandelic.acid. ethyl.ester. di.TMS_CONTAMINANT
X28.51_2.4.bis.trimethylsilyloxy.benzaldehyde_808_27_ALKALI
X28.53_tetramethylsilane_887_61
X29.28_2.2.4.4.6.6.hexamethyl.1.3.5.2.4.6.trioxatrisilinane_866_67_ALK
X33.87_tetramethylsilane_801_49
X36.56_trimethyl.1.trimethylsilylethyl.silane_911_41_HCL_CONTAMINATE
X38.75_bis..dimethyl.trimethylsilyloxy.silyl.oxy..dimethylsilane_754_47.
