# Supplementary material for: GC-MS Techniques Investigating Potential Biomarkers of Dying in the Last Weeks with Lung Cancer
Source: Int J Mol Sci. 2023 Jan 13;24(2):1591. doi: 10.3390/ijms24021591 (PMC9867309; doi:10.3390/ijms24021591)
Supplement: Supplementary file 1 [file ijms-24-01591-s001.zip › SupplementaryTable1B_Acid_Originaldata_82VOCs_144samples_1sampleperpatient.csv]

	Research.numberminusPS	Day	DayB	DayC	DayD	DayD2	Surv3	Surv5	Surv7	Surv10	Surv15	Surv21	ControlDying	Week	Week2	days5daygroupingto20	Sex	Age	Race	Diagnosis	Diagnosis..Other.	Co.Morbidities..DM..Diabetes.Mellitus..	Co.Morbidities..COPD..Chronic.Obstructive.Pulmonary.Disease..	Co.Morbidities..CKD..Chronic.kidney.disease..	Co.Morbidities..Heart.Failure.	Co.Morbidities..Depression.	Co.Morbidities...Other	Current.Smoker	Catheter.system	Catheter.system..brand.	RT 07.31 propan-2-one	RT 12.47 acetic acid	RT 13.82 pentan-2-one	RT 15.79 (methyldisulfanyl)methane	RT 16.36 toluene	RT 18.09 hexanal	RT 19.39 prop-2-enyl 2-methylbutanoate	RT 19.40 ALK???	RT 19.65 hexane-3,4-dione	RT 20.40 ethylbenzene	RT 20.88 heptan-4-one	RT 21.71 heptan-2-one	RT 22.14 3,4-dimethylthiophene	RT 22.29 (3S)-3,7-dimethylocta-1,6-diene	RT 22.61 (E)-2-methylhept-2-enal	RT 22.81 cyclohexanone	RT 23.44 1-(furan-2-yl)ethanone	RT 23.69 3,4-dimethylhexan-2-one	RT 23.85 2-ethenyl-2,6,6-trimethyloxane
1	A-01	NA	-100	-100	100	101	0	0	0	0	0	day 22+	Control	Week 12+	Week 12+	Day 20+	Male	62	White - British	NSCLC (Squamous)	NA	NA	NA	NA	NA	NA	NA	Yes	No	NA	NA	NA	NA	17597440	8480768	5368320	NA	NA	NA	NA	40931328	NA	9230336	18509824	NA	NA	NA	NA	3062784
3	A-02	-45	-45	-45	45	46	0	0	0	0	0	day 22+	Control	Week 04+	Week 04+	Day 20+	Female	75	White - Irish	Radiological Dx	NA	NA	NA	NA	NA	Yes	MI, Cardiac Arrest, CVA, Angina	Ex smoker	Yes	Brilliant AquaFlate - Zway Foley - Teleflexmedical	NA	NA	NA	13399040	NA	2902016	NA	NA	NA	NA	1266614272	NA	NA	NA	NA	NA	NA	NA	NA
4	A-03	-76	-76	-76	76	77	0	0	0	0	0	day 22+	Control	Week 04+	Week 04+	Day 20+	Female	87	White - British	Radiological Dx	NA	Yes	NA	NA	NA	NA	Hypertension	No	No	NA	NA	NA	13231104	95838208	8043264	18160640	2933504	NA	NA	NA	81793024	5807104	3765248	3125504	NA	NA	NA	6464256	2894848
7	A-05	-3	-3	-3	3	4	1	1	1	1	1	day 0 - 21	Dying	Week 01	Week 01	Day 0-4	Male	74	White - British	Radiological Dx	Clinical Dx too	NA	Yes	NA	NA	NA	Heart bypass 5 years previous	No	No	NA	NA	NA	NA	63631360	8337152	15094784	NA	NA	NA	NA	252526592	18009088	NA	NA	2978048	NA	NA	8781824	7100672
8	A-06	-328	-328	-100	100	101	0	0	0	0	0	day 22+	Control	Week 12+	Week 12+	Day 20+	Male	69	White - British	NSCLC (Squamous)	NA	NA	NA	NA	NA	NA	Spina Bifida, Osteoarthritis	Ex smoker	No	NA	NA	48267264	NA	141803520	4422656	11139072	NA	NA	NA	NA	24052736	NA	NA	18026496	NA	NA	NA	NA	11974656
9	A-07	-188	-188	-100	100	101	0	0	0	0	0	day 22+	Control	Week 12+	Week 12+	Day 20+	Male	74	White - British	NSCLC (Adenocarcinoma)	NA	NA	NA	NA	NA	NA	Cirrhosis Pancreatic Insuffiency	Ex smoker	No	NA	NA	NA	NA	13551616	NA	9030656	3036416	NA	NA	NA	88018944	NA	NA	6158336	NA	NA	NA	NA	1515968
13	A-08	-252	-252	-100	100	101	0	0	0	0	0	day 22+	Control	Week 12+	Week 12+	Day 20+	Male	69	White - British	NSCLC (Adenocarcinoma)	NA	NA	Yes	NA	NA	NA	MIs x2	No	No	NA	NA	NA	NA	55459840	NA	2098176	NA	NA	NA	NA	5976064	24896512	NA	NA	NA	NA	15051776	7052800	NA
14	A-09	-1	-1	-1	1	2	1	1	1	1	1	day 0 - 21	Dying	Week 01	Week 01	Day 0-4	Male	63	White - British	NSCLC (Squamous)	NA	NA	NA	NA	NA	Yes	AF	Ex smoker	No	NA	10132480	NA	NA	26484736	NA	19771392	NA	NA	6741248	NA	200900608	9484288	NA	2477568	NA	43933696	NA	4958720	1828352
15	A-10	-19	-19	-19	19	20	0	0	0	0	0	day 0 - 21	Dying	Week 03	Week 03	Day 15-19	Female	80	White - British	SCLC	NA	NA	NA	NA	NA	Yes	MI 9 years ago	Ex smoker	No	NA	NA	19496960	7648768	20023296	NA	7738112	NA	NA	NA	NA	NA	214106112	NA	NA	72396800	NA	NA	8588288	NA
16	A-11	NA	-100	-100	100	101	0	0	0	0	0	day 22+	Control	Week 12+	Week 12+	Day 20+	Female	72	White - British	NSCLC (Adenocarcinoma)	NA	NA	NA	NA	NA	NA	Myasthenia gravis Hypothyroidism	Ex smoker	No	NA	NA	NA	NA	NA	NA	3532544	NA	NA	NA	NA	65835008	NA	NA	NA	NA	NA	NA	NA	2154496
17	A-12	NA	-100	-100	100	101	0	0	0	0	0	day 22+	Control	Week 12+	Week 12+	Day 20+	Male	76	White - British	SCLC	NA	NA	Yes	NA	NA	Yes	NA	Ex smoker	No	NA	NA	NA	NA	164741120	19818496	5044224	NA	3233536	NA	2527232	284000256	13153280	NA	23012352	NA	NA	NA	7803392	9847808
18	A-14	-8	-8	-8	8	9	0	0	0	1	1	day 0 - 21	Dying	Week 02	Week 02	Day 5-9	Male	54	White - British	NSCLC (Adenocarcinoma)	NA	NA	NA	NA	NA	Yes	NA	Yes	No	NA	NA	26343424	NA	13618176	NA	5056256	NA	NA	NA	NA	1369047040	6363648	5022464	2775552	20646912	NA	NA	NA	NA
19	A-15	NA	-100	-100	100	101	0	0	0	0	0	day 22+	Control	Week 12+	Week 12+	Day 20+	Male	74	White - British	NSCLC (Adenocarcinoma)	NA	NA	NA	NA	NA	NA	NA	No	No	NA	NA	18157568	NA	28081152	NA	10693632	NA	NA	NA	NA	1295581184	8774656	1638336	NA	23312384	NA	NA	NA	5519360
20	A-16	-27	-27	-27	27	28	0	0	0	0	0	day 22+	Dying	Week 04	Week 04+	Day 20+	Male	73	White - British	NSCLC (Squamous)	NA	Yes	Yes	NA	NA	Yes	Agina	No	No	NA	NA	14113792	NA	21778432	17301504	NA	NA	NA	NA	NA	NA	9482240	NA	NA	11689984	NA	NA	NA	NA
21	A-17	-53	-53	-53	53	54	0	0	0	0	0	day 22+	Control	Week 04+	Week 04+	Day 20+	Female	76	White - British	SCLC	NA	NA	NA	NA	NA	NA	Rheumatoid Arthritis (RA), Hypothyroid	No	No	NA	NA	NA	NA	77697024	NA	17605632	NA	NA	NA	NA	984612864	NA	NA	NA	NA	NA	NA	NA	5718528
22	A-18	-7	-7	-7	7	8	0	0	1	1	1	day 0 - 21	Dying	Week 01	Week 01	Day 5-9	Male	65	White - British	NSCLC (Squamous)	NA	NA	NA	NA	NA	NA	Barrett's Oesophagus, Seizures, TIA 2016	No	No	NA	NA	10728448	NA	18836480	NA	NA	NA	NA	NA	NA	6064128	5048832	NA	NA	NA	NA	NA	NA	NA
24	A-19	-199	-199	-100	100	101	0	0	0	0	0	day 22+	Control	Week 12+	Week 12+	Day 20+	Female	77	White - British	NSCLC (Squamous)	NA	NA	NA	NA	NA	NA	Osteoporosis	No	No	NA	NA	NA	NA	55447552	NA	3975936	NA	NA	NA	NA	388956160	NA	11486208	NA	NA	NA	12953600	NA	11254784
25	A-20	NA	-100	-100	100	101	0	0	0	0	0	day 22+	Control	Week 12+	Week 12+	Day 20+	Female	72	White - British	Radiological Dx	Clinical Diagnosis, T4 M3	NA	NA	NA	NA	NA	Effusion Atrial Fibrillation	Yes	No	NA	NA	NA	NA	49307648	NA	NA	NA	NA	NA	NA	1304952832	19211264	NA	NA	35454976	NA	NA	NA	NA
26	A-21	NA	-100	-100	100	101	0	0	0	0	0	day 22+	Control	Week 12+	Week 12+	Day 20+	Female	76	White - British	NSCLC (Squamous)	NA	NA	NA	NA	Yes	NA	Hypertension, Prostate Cancer, Asbestos exposure	Ex smoker	No	NA	NA	NA	NA	89042944	NA	NA	NA	NA	NA	NA	55717888	16200704	NA	17664000	NA	NA	8323840	24331264	4633856
27	A-24	NA	-100	-100	100	101	0	0	0	0	0	day 22+	Control	Week 12+	Week 12+	Day 20+	Female	73	White - British	Radiological Dx	NA	NA	Yes	NA	NA	NA	Barrett's Oesophagus Hiatus Hernia	Ex smoker	No	NA	NA	NA	NA	18313216	NA	6252800	NA	NA	NA	NA	1310916608	5012736	NA	NA	18002944	NA	NA	NA	NA
28	A-26	NA	-100	-100	100	101	0	0	0	0	0	day 22+	Control	Week 12+	Week 12+	Day 20+	Female	62	White - British	NSCLC (Adenocarcinoma)	NA	NA	NA	NA	NA	NA	Endocarditis Aug 2016 Asthma Hysterectomy cervicalis 1980	No	No	NA	NA	NA	NA	27372544	NA	3931648	NA	NA	NA	NA	1310588928	NA	3865600	NA	6755584	NA	NA	NA	NA
29	A-27	NA	-100	-100	100	101	0	0	0	0	0	day 22+	Control	Week 12+	Week 12+	Day 20+	Female	62	White - British	NSCLC (Squamous)	NA	NA	NA	NA	NA	NA	Arthritis Hypertension Hypercholesteroamia 2004 Anal CA, Culvarca	Yes	No	NA	NA	113360896	NA	134332416	NA	11820032	NA	NA	NA	16730112	14949376	5128448	NA	12651520	NA	NA	NA	5771520	8009216
30	A-28	-67	-67	-67	67	68	0	0	0	0	0	day 22+	Control	Week 04+	Week 04+	Day 20+	Female	58	White - British	NSCLC (Adenocarcinoma)	NA	NA	NA	NA	NA	NA	Ex-smoker 5 years	No	No	NA	NA	NA	NA	58531840	8239872	8997888	4806144	NA	NA	NA	482410496	NA	NA	NA	NA	NA	NA	NA	7935744
31	A-29	NA	-100	-100	100	101	0	0	0	0	0	day 22+	Control	Week 12+	Week 12+	Day 20+	Female	75	White - British	NSCLC (Adenocarcinoma)	NA	NA	NA	NA	NA	NA	Osteoporosis	No	No	NA	NA	NA	NA	251527168	3636736	4078592	NA	NA	NA	NA	36663296	8818688	NA	6335744	NA	NA	13931520	11227136	6375680
32	A-32	-137	-137	-100	100	101	0	0	0	0	0	day 22+	Control	Week 12+	Week 12+	Day 20+	Male	81	White - British	NSCLC (Squamous)	None	NA	NA	NA	NA	NA	NA	No	No	NA	NA	NA	NA	166903808	NA	2589696	NA	NA	NA	NA	44675072	5833984	9924608	60448768	NA	NA	12187648	NA	5490432
33	A-33	NA	-100	-100	100	101	0	0	0	0	0	day 22+	Control	Week 12+	Week 12+	Day 20+	Male	63	White - British	NSCLC (Squamous)	NA	NA	NA	NA	NA	NA	Stroke MI	Yes	No	NA	NA	4176128	NA	95825920	NA	17443840	NA	NA	NA	11057152	66596864	6358272	NA	13908992	NA	NA	NA	4478976	1887552
34	A-34	NA	-100	-100	100	101	0	0	0	0	0	day 22+	Control	Week 12+	Week 12+	Day 20+	Female	76	White - British	Radiological Dx	Clinical Dx	NA	Yes	NA	NA	NA	NA	Ex smoker	No	NA	NA	NA	NA	19214336	NA	13701120	NA	NA	NA	NA	645595136	NA	NA	5299200	NA	NA	NA	NA	NA
35	A-36	-265	-265	-100	100	101	0	0	0	0	0	day 22+	Control	Week 12+	Week 12+	Day 20+	Male	60	White - British	NSCLC (Squamous)	NA	Yes	NA	NA	NA	NA	Asthma	Ex smoker	No	NA	NA	NA	NA	186859520	23050240	16409600	NA	NA	NA	NA	167149568	13556736	NA	6459136	NA	NA	NA	NA	9358336
36	A-37	-85	-85	-85	85	86	0	0	0	0	0	day 22+	Control	Week 12+	Week 12+	Day 20+	Female	76	White - British	NSCLC (Adenocarcinoma)	NA	NA	NA	NA	NA	NA	Stroke 2 years previous Hypertension	Yes	No	NA	NA	NA	NA	53895168	NA	8767488	NA	4261376	NA	4769792	143802368	NA	NA	2410752	NA	NA	NA	NA	NA
37	A-38	NA	-100	-100	100	101	0	0	0	0	0	day 22+	Control	Week 12+	Week 12+	Day 20+	Female	76	White - British	NSCLC (Large Cell)	Radiological Dx	NA	Yes	NA	NA	NA	Hyperthyroid Osteoporosis	No	No	NA	NA	313360384	NA	83853312	NA	2262272	NA	NA	NA	NA	37081088	4528896	NA	NA	NA	NA	NA	NA	1824704
38	A-39	NA	-100	-100	100	101	0	0	0	0	0	day 22+	Control	Week 12+	Week 12+	Day 20+	Female	68	White - British	SCLC	NA	NA	NA	Yes	NA	NA	Pelvic Mass Hypertension Peripheral Vascular Disease	Yes	No	NA	NA	NA	NA	85159936	6506752	3262976	NA	NA	NA	7414528	15122432	NA	NA	NA	NA	NA	NA	4097024	19672064
40	A-40	NA	-100	-100	100	101	0	0	0	0	0	day 22+	Control	Week 12+	Week 12+	Day 20+	Female	75	White - British	SCLC	NA	NA	Yes	NA	NA	NA	Asthma Spondylitis	No	No	NA	NA	NA	NA	13110272	NA	16267264	NA	NA	NA	NA	838205440	9180160	NA	NA	NA	NA	NA	2527488	4964096
41	A-41	-74	-74	-74	74	75	0	0	0	0	0	day 22+	Control	Week 04+	Week 04+	Day 20+	Male	62	White - British	NSCLC (Adenocarcinoma)	Radiological Dx	NA	NA	NA	NA	Yes	NA	No	No	NA	NA	36323328	NA	144736256	4927744	NA	NA	NA	NA	NA	256622592	5192704	NA	32928768	NA	NA	9221120	NA	3941120
42	A-42	-158	-158	-100	100	101	0	0	0	0	0	day 22+	Control	Week 12+	Week 12+	Day 20+	Male	70	White - British	Radiological Dx	Clinical Dx	NA	Yes	NA	NA	NA	NA	No	No	NA	NA	130646016	NA	86593536	15788032	NA	NA	NA	NA	NA	5923328	7733760	NA	22773760	NA	NA	NA	6750720	9638912
43	A-43	-79	-79	-79	79	80	0	0	0	0	0	day 22+	Control	Week 04+	Week 04+	Day 20+	Male	73	White - British	NSCLC (Adenocarcinoma)	NA	NA	NA	NA	NA	NA	Anaemia	No	No	NA	NA	6584576	NA	43294720	NA	10267648	NA	NA	NA	NA	121380864	4548864	NA	2123008	5326080	NA	NA	NA	2642432
44	A-45	NA	-100	-100	100	101	0	0	0	0	0	day 22+	Control	Week 12+	Week 12+	Day 20+	Female	73	White - British	NSCLC (Adenocarcinoma)	NA	Yes	Yes	NA	NA	NA	Osteoporosis Breast lump Hypertension	No	No	NA	NA	33185792	NA	94752768	NA	6369024	NA	NA	NA	NA	666828800	5202432	NA	4232192	NA	NA	NA	NA	9269248
45	A-46	-336	-336	-100	100	101	0	0	0	0	0	day 22+	Control	Week 12+	Week 12+	Day 20+	Female	51	White - British	SCLC	NA	NA	Yes	NA	NA	Yes	NA	No	No	NA	NA	4910336	NA	128860160	NA	18859008	NA	NA	NA	5975296	82280448	NA	17114112	NA	NA	NA	NA	NA	4559872
46	A-47	NA	-100	-100	100	101	0	0	0	0	0	day 22+	Control	Week 12+	Week 12+	Day 20+	Female	65	White - British	Radiological Dx	NA	Yes	Yes	NA	Yes	NA	NSTEMI April 2017 Stroke CAP Sparil 2017 MI 2000	No	No	NA	NA	NA	NA	105783296	NA	7760384	NA	NA	NA	NA	451166208	6670848	9014272	NA	14685184	NA	NA	3240960	18420736
47	A-50	-162	-162	-100	100	101	0	0	0	0	0	day 22+	Control	Week 12+	Week 12+	Day 20+	Male	76	White - British	NSCLC (Adenocarcinoma)	Radiological Dx (Right upper labectomy T1aN0M0 Jan 2016)	Yes	NA	NA	NA	NA	NA	Yes	No	NA	NA	NA	NA	43663360	NA	34934784	NA	NA	NA	4040704	69828608	NA	NA	5243392	NA	NA	NA	NA	1747584
48	A-51	-74	-74	-74	74	75	0	0	0	0	0	day 22+	Control	Week 04+	Week 04+	Day 20+	Male	74	White - British	NSCLC (Squamous)	NA	NA	Yes	NA	NA	NA	Arrhythmia AF HTN Osteoporosis	No	No	NA	NA	35426304	NA	75927552	NA	8230400	3833088	NA	9055232	NA	154501120	6814464	12401664	3752960	NA	NA	NA	NA	4264192
49	A-54	-81	-81	-81	81	82	0	0	0	0	0	day 22+	Control	Week 04+	Week 04+	Day 20+	Female	81	White - British	SCLC	Radiological Dx T4N2M1a	NA	NA	NA	NA	NA	Renal failure (recent AKI) Diverticulitis Parapelvic cyst	Ex smoker	No	NA	NA	70463488	NA	199475200	10924032	4606208	NA	NA	NA	NA	27544576	7100416	4933632	2840576	NA	NA	NA	NA	8375552
50	A-56	-9	-9	-9	9	10	0	0	0	1	1	day 0 - 21	Dying	Week 02	Week 02	Day 5-9	Male	78	White - British	Radiological Dx	NA	Yes	Yes	NA	Yes	NA	AF Parkinsons	No	No	NA	NA	NA	NA	31111168	NA	12934144	NA	NA	NA	NA	135479296	NA	5136384	NA	NA	NA	NA	NA	1227392
51	A-57	-3	-3	-3	3	4	1	1	1	1	1	day 0 - 21	Dying	Week 01	Week 01	Day 0-4	Female	74	White - British	NSCLC (Adenocarcinoma)	NA	NA	NA	NA	NA	NA	Emphysema	No	Yes	Cath : PTFE AquaFlate (Coated latex)	NA	106188800	NA	43618304	NA	4448768	NA	NA	NA	NA	232734720	8178688	NA	NA	NA	NA	NA	NA	NA
52	A-58	-77	-77	-77	77	78	0	0	0	0	0	day 22+	Control	Week 04+	Week 04+	Day 20+	Male	88	White - British	Radiological Dx	Clinical Dx	Yes	Yes	NA	NA	NA	Hypertension Ischaemic Heart Disease Benign Prostate Hypertrophy	No	No	NA	NA	87838720	NA	48128000	NA	15621120	NA	NA	NA	NA	1171652608	NA	3227136	15820800	30928896	NA	7715072	NA	NA
53	A-59	-181	-181	-100	100	101	0	0	0	0	0	day 22+	Control	Week 12+	Week 12+	Day 20+	Male	68	White - Irish	Radiological Dx	T3N1M1b	Yes	Yes	NA	NA	NA	Partial seizures	Yes	Yes	Silicon bead?/bond?-band unlabelled	NA	NA	NA	11551744	NA	4164352	NA	NA	NA	NA	1170145280	7113728	NA	NA	NA	13562880	NA	NA	NA
54	A-61	NA	-100	-100	100	101	0	0	0	0	0	day 22+	Control	Week 12+	Week 12+	Day 20+	Female	71	White - British	NSCLC (Squamous)	NA	NA	Yes	NA	NA	NA	Arthritis of spine	No	No	NA	NA	48283648	NA	13535232	17809408	12751872	9502720	NA	NA	NA	644546560	15361024	2951936	3130368	NA	NA	NA	5489664	5103104
55	A-62	-12	-12	-12	12	13	0	0	0	0	1	day 0 - 21	Dying	Week 02	Week 02	Day 10-14	Male	79	White - British	Other	not circled	NA	Yes	NA	NA	NA	PE, IHD, PPM	No	No	NA	NA	NA	NA	42356736	40275968	6024704	NA	NA	NA	NA	660537344	15837184	NA	5857792	NA	NA	NA	NA	18830336
58	A-63	-1	-1	-1	1	2	1	1	1	1	1	day 0 - 21	Dying	Week 01	Week 01	Day 0-4	Female	85	White - British	NSCLC (Adenocarcinoma)	NA	NA	NA	NA	NA	NA	NA	No	No	NA	NA	227835904	NA	36982784	NA	3881472	NA	7087872	NA	NA	1433141248	13237248	NA	NA	15100928	NA	NA	NA	NA
59	A-66	-32	-32	-32	32	33	0	0	0	0	0	day 22+	Control	Week 04+	Week 04+	Day 20+	Male	70	White - British	NSCLC (Adenocarcinoma)	NA	NA	NA	NA	NA	NA	NA	No	No	NA	NA	11313152	NA	187138048	26812416	13333504	6085120	NA	NA	NA	1007353856	16365568	6970368	NA	NA	NA	NA	NA	5290240
61	A-67	-15	-15	-15	15	16	0	0	0	0	1	day 0 - 21	Dying	Week 03	Week 03	Day 15-19	Male	75	White - British	NSCLC (Adenocarcinoma)	NA	NA	Yes	NA	NA	NA	NA	No	No	NA	NA	NA	17717248	49790976	7924992	28840960	7066112	NA	7629056	NA	479182848	13203456	2510336	NA	NA	NA	NA	9906176	3865088
62	C-01	-123	-123	-100	100	101	0	0	0	0	0	day 22+	Control	Week 12+	Week 12+	Day 20+	Male	69	White - British	NSCLC (Adenocarcinoma)	NA	NA	Yes	NA	NA	NA	High Cholesterol	No	No	NA	NA	NA	NA	55738368	9480192	7992832	NA	NA	NA	5197824	51617792	NA	NA	NA	NA	NA	NA	NA	1588352
63	C-02	-177	-177	-100	100	101	0	0	0	0	0	day 22+	Control	Week 12+	Week 12+	Day 20+	Male	69	White - British	SCLC	NA	NA	NA	NA	NA	NA	Arthritis	No	No	NA	NA	80699392	NA	97841152	NA	11891712	NA	NA	NA	NA	28783616	10174464	NA	6802432	NA	NA	NA	12067840	4264704
64	C-03	NA	-100	-100	100	101	0	0	0	0	0	day 22+	Control	Week 12+	Week 12+	Day 20+	Male	52	White - British	NSCLC (Adenocarcinoma)	NA	NA	NA	NA	NA	NA	NA	Yes	No	NA	NA	NA	NA	32453632	5648384	5625344	NA	NA	NA	5909248	97759232	4470528	3058432	4265216	NA	NA	NA	NA	4397824
68	C-04	-1	-1	-1	1	2	1	1	1	1	1	day 0 - 21	Dying	Week 01	Week 01	Day 0-4	Female	70	White - British	SCLC	NA	NA	Yes	NA	NA	NA	Pleurisy, Spondylitis	Yes	No	NA	NA	NA	NA	36286464	NA	6640896	NA	NA	NA	NA	55291904	7094784	NA	NA	3164160	107483136	NA	NA	1212480
69	C-05	NA	-100	-100	100	101	0	0	0	0	0	day 22+	Control	Week 12+	Week 12+	Day 20+	Female	49	White - British	Other	NSCLC - Metastatic	NA	NA	NA	NA	Yes	NA	No	No	NA	NA	21193728	NA	38948864	NA	12874752	NA	NA	NA	NA	224788480	NA	NA	4297984	16084992	NA	NA	NA	4816128
70	C-06	NA	-100	-100	100	101	0	0	0	0	0	day 22+	Control	Week 12+	Week 12+	Day 20+	Male	86	White - British	NSCLC (Squamous)	NA	NA	NA	NA	NA	NA	Liposarcoma 2007, High BP HTN, High Cholesterol, CKD2	Ex smoker	No	NA	NA	NA	NA	36335616	NA	3602176	NA	NA	NA	NA	15194112	NA	NA	NA	NA	NA	NA	NA	601728
71	C-07	-90	-90	-90	90	91	0	0	0	0	0	day 22+	Control	Week 12+	Week 12+	Day 20+	Male	82	White - British	Other	Now primary lung 2017	NA	Yes	NA	NA	NA	NA	No	No	NA	NA	NA	NA	95469568	NA	5568256	7121408	NA	9629696	NA	108400640	NA	NA	NA	NA	NA	NA	NA	2004032
72	C-08	-28	-28	-28	28	29	0	0	0	0	0	day 22+	Dying	Week 04	Week 04+	Day 20+	Female	67	White - British	NSCLC (Adenocarcinoma)	NA	Yes	Yes	NA	Yes	NA	NA	Yes	No	NA	NA	NA	NA	34959360	NA	3128832	NA	5236224	NA	3447040	1130627072	7328000	2279168	8726528	4634624	NA	6194688	NA	4308992
73	C-09	-120	-120	-100	100	101	0	0	0	0	0	day 22+	Control	Week 12+	Week 12+	Day 20+	Female	60	White - British	NSCLC (Adenocarcinoma)	NA	Yes	NA	NA	NA	NA	Psoriasis, Hypothyroidism, Mild LV dysfunction	No	No	NA	NA	42172416	NA	32887808	7048448	10834944	NA	NA	NA	NA	97484800	NA	3826176	NA	NA	NA	NA	NA	5031424
74	C-10	NA	-100	-100	100	101	0	0	0	0	0	day 22+	Control	Week 12+	Week 12+	Day 20+	Female	65	White - British	NSCLC (Adenocarcinoma)	NA	NA	NA	NA	NA	NA	High BP, High Cholesterol	No	No	NA	NA	NA	NA	12712960	NA	10747904	NA	NA	NA	NA	537591808	NA	11644928	NA	NA	NA	NA	NA	NA
75	C-12	-110	-110	-100	100	101	0	0	0	0	0	day 22+	Control	Week 12+	Week 12+	Day 20+	Female	59	White - British	NSCLC (Adenocarcinoma)	Dx w 1/6/17	NA	NA	NA	NA	NA	None of note	No	No	NA	NA	17132544	NA	33118208	NA	NA	NA	NA	NA	NA	1416298496	12646400	NA	NA	95412224	NA	NA	NA	NA
76	C-13	NA	-100	-100	100	101	0	0	0	0	0	day 22+	Control	Week 12+	Week 12+	Day 20+	Male	75	White - British	NSCLC (Squamous)	NA	Yes	Yes	Yes	NA	NA	Type 2 diabetes	No	No	NA	NA	NA	NA	49659904	NA	5907200	6793984	NA	NA	NA	263700480	NA	3711232	NA	NA	NA	NA	2654720	NA
77	C-14	-9	-9	-9	9	10	0	0	0	1	1	day 0 - 21	Dying	Week 02	Week 02	Day 5-9	Male	66	White - British	NSCLC (Adenocarcinoma)	NA	NA	NA	NA	NA	NA	None	No	No	NA	NA	33466368	NA	13674496	NA	3346176	NA	NA	4985600	NA	NA	46751744	NA	NA	15657984	NA	NA	NA	3222272
78	C-15	NA	-100	-100	100	101	0	0	0	0	0	day 22+	Control	Week 12+	Week 12+	Day 20+	Male	52	White - British	NSCLC (Adenocarcinoma)	NA	NA	NA	NA	NA	NA	None	No	No	NA	NA	55365632	NA	36024320	NA	20570112	NA	NA	NA	NA	93097984	5906944	4349440	30798848	NA	NA	NA	4014080	9764864
79	C-16	-63	-63	-63	63	64	0	0	0	0	0	day 22+	Control	Week 04+	Week 04+	Day 20+	Female	65	White - British	SCLC	NA	NA	Yes	NA	NA	NA	NA	No	Yes	Careline	NA	22297600	NA	40144896	NA	3017472	NA	NA	NA	6838272	1361248256	26646528	NA	NA	13960192	22030336	NA	NA	NA
80	C-17	-8	-8	-8	8	9	0	0	0	1	1	day 0 - 21	Dying	Week 02	Week 02	Day 5-9	Female	58	White - British	SCLC	NA	NA	NA	NA	NA	NA	NA	Yes	No	NA	NA	NA	NA	46530560	NA	18281472	NA	NA	NA	4123648	555155456	NA	NA	3670272	NA	7509504	NA	NA	3753984
81	C-18	NA	-100	-100	100	101	0	0	0	0	0	day 22+	Control	Week 12+	Week 12+	Day 20+	Female	68	White - British	SCLC	NA	NA	NA	NA	NA	NA	Hypertension, High cholesterol, Reflux	Ex smoker	No	NA	NA	NA	NA	35942400	NA	14058496	3889152	NA	NA	NA	126312448	NA	NA	1383040	NA	NA	NA	NA	2107648
82	C-19	-66	-66	-66	66	67	0	0	0	0	0	day 22+	Control	Week 04+	Week 04+	Day 20+	Female	68	White - British	NSCLC (Adenocarcinoma)	NA	Yes	NA	NA	NA	NA	NA	No	No	NA	NA	NA	NA	25496576	NA	15216640	NA	NA	NA	NA	324304896	NA	NA	NA	NA	NA	NA	NA	1427520
83	C-20	-51	-51	-51	51	52	0	0	0	0	0	day 22+	Control	Week 04+	Week 04+	Day 20+	Female	85	White - British	NSCLC (Adenocarcinoma)	NA	NA	Yes	Yes	NA	NA	PPM-LBOB	Ex smoker	No	NA	NA	20878336	NA	100909056	NA	13835264	18049024	NA	NA	NA	597688320	5193472	2863104	NA	NA	NA	NA	3211520	1911616
84	MC-01	-19	-19	-19	19	20	0	0	0	0	0	day 0 - 21	Dying	Week 03	Week 03	Day 15-19	Female	62	White - British	NSCLC (Adenocarcinoma)	NA	NA	Yes	NA	NA	NA	SLE	No	No	NA	NA	107687936	NA	115298304	8019456	3332352	NA	NA	NA	NA	177979392	NA	NA	NA	NA	NA	NA	NA	19971072
85	MC-03	-116	-116	-100	100	101	0	0	0	0	0	day 22+	Control	Week 12+	Week 12+	Day 20+	Male	87	White - British	Radiological Dx	NA	NA	Yes	NA	NA	NA	RA	No	Yes	Foley	NA	221954048	NA	27472896	NA	4973568	NA	NA	NA	NA	52875264	4561152	15385600	NA	NA	43270144	NA	NA	6466560
86	MC-04	-30	-30	-30	30	31	0	0	0	0	0	day 22+	Dying	Week 04+	Week 04+	Day 20+	Female	65	White - British	NSCLC (Adenocarcinoma)	NA	NA	Yes	NA	NA	NA	NA	Yes	Yes	Foley	NA	9299968	NA	35356672	NA	4530432	NA	NA	NA	NA	1188823040	4414976	NA	NA	3447552	NA	NA	NA	NA
91	MC-05	0	0	0	0	1	1	1	1	1	1	day 0 - 21	Dying	Week 01	Week 01	Day 0-4	Female	81	White - British	SCLC	NA	NA	NA	Yes	NA	NA	NA	No	No	NA	21824512	58966016	NA	71118848	NA	14158848	NA	NA	NA	NA	166232064	18111488	NA	1925376	2168064	22630400	NA	4834816	8028928
93	MC-06	-2	-2	-2	2	3	1	1	1	1	1	day 0 - 21	Dying	Week 01	Week 01	Day 0-4	Male	66	White - British	SCLC	NA	NA	Yes	NA	NA	NA	NA	No	No	NA	NA	19078144	NA	46632960	NA	2382848	NA	NA	NA	NA	165068800	NA	NA	NA	NA	NA	NA	2355456	2171136
94	MC-07	-14	-14	-14	14	15	0	0	0	0	1	day 0 - 21	Dying	Week 02	Week 02	Day 10-14	Female	53	White - British	NSCLC (Adenocarcinoma)	NA	NA	NA	NA	NA	NA	DVT, Previous Breast Cancerm Hypothyroidism, Alcoholic cirrhosis of liver	Yes	No	NA	NA	14757888	NA	19423232	NA	9761792	NA	NA	6512896	4488704	307478528	NA	NA	NA	NA	NA	NA	NA	1244224
96	MC-08	-21	-21	-21	21	22	0	0	0	0	0	day 0 - 21	Dying	Week 03	Week 03	Day 20+	Male	70	White - British	NSCLC (Squamous)	NA	Yes	NA	NA	Yes	NA	TIA, AF	No	No	NA	NA	NA	NA	40845312	NA	2410496	NA	NA	NA	NA	NA	8263168	967424	38137856	36720640	NA	NA	NA	4343296
97	MC-09	-139	-139	-100	100	101	0	0	0	0	0	day 22+	Control	Week 12+	Week 12+	Day 20+	Male	47	White - British	SCLC	NA	NA	Yes	NA	NA	NA	NA	Yes	No	NA	NA	NA	NA	16285696	NA	3470592	NA	NA	NA	5059840	2326265856	12325888	NA	5735168	15449088	NA	NA	NA	5527552
100	MC-10	-11	-11	-11	11	12	0	0	0	0	1	day 0 - 21	Dying	Week 02	Week 02	Day 10-14	Female	65	White - British	NSCLC (Adenocarcinoma)	NA	NA	Yes	NA	NA	NA	NA	Yes	No	NA	NA	53415936	NA	92434432	NA	8595456	9036800	NA	NA	8406016	709033984	5627136	1895744	NA	9596928	NA	NA	NA	NA
101	MC-11	-6	-6	-6	6	7	0	0	1	1	1	day 0 - 21	Dying	Week 01	Week 01	Day 5-9	Female	61	White - British	NSCLC (Adenocarcinoma)	NA	NA	NA	NA	NA	NA	Myosins	Ex smoker	No	NA	NA	150339584	NA	145096704	NA	17241088	NA	NA	NA	NA	693436416	13347840	NA	NA	NA	NA	NA	13717504	2808064
102	MC-12	-19	-19	-19	19	20	0	0	0	0	0	day 0 - 21	Dying	Week 03	Week 03	Day 15-19	Female	66	White - British	NSCLC (Adenocarcinoma)	NA	NA	NA	NA	NA	NA	NA	No	No	NA	NA	18309120	NA	244793344	NA	7302400	NA	NA	NA	NA	621674496	9432064	5008384	1741184	NA	NA	NA	5713920	2564096
104	MC-13	-13	-13	-13	13	14	0	0	0	0	1	day 0 - 21	Dying	Week 02	Week 02	Day 10-14	Female	81	White - British	NSCLC (Adenocarcinoma)	NA	NA	NA	NA	NA	NA	Osteoarthritis, Essential Hypertension	Ex smoker	No	NA	NA	4633600	NA	35831808	NA	2957568	NA	NA	NA	NA	323010560	NA	NA	NA	NA	NA	NA	NA	5407488
105	MC-14	-95	-95	-95	95	96	0	0	0	0	0	day 22+	Control	Week 12+	Week 12+	Day 20+	Male	49	White - British	NSCLC (Adenocarcinoma)	NA	NA	NA	NA	NA	NA	Emphysema, Suicidal ideation, pseudomeningocoele	No	No	NA	NA	100761600	NA	37388288	NA	3509248	NA	NA	NA	NA	747175936	NA	NA	4138496	31418368	NA	NA	NA	NA
108	MC-15	-145	-145	-100	100	101	0	0	0	0	0	day 22+	Control	Week 12+	Week 12+	Day 20+	Male	65	White - British	NSCLC (Squamous)	NA	NA	NA	NA	NA	Yes	NA	Yes	No	NA	NA	74244096	37892096	80719872	NA	9593856	NA	NA	NA	NA	1206517760	19325952	NA	NA	NA	NA	NA	10641408	2132480
110	MC-16	-167	-167	-100	100	101	0	0	0	0	0	day 22+	Control	Week 12+	Week 12+	Day 20+	Male	57	White - British	NSCLC (Squamous)	NA	NA	NA	NA	NA	NA	NA	Yes	No	NA	NA	8594432	29096960	38080512	5414144	3377408	NA	NA	NA	NA	938213376	13137920	4660480	NA	NA	NA	NA	NA	1516672
111	MC-18	-8	-8	-8	8	9	0	0	0	1	1	day 0 - 21	Dying	Week 02	Week 02	Day 5-9	Male	81	White - British	Radiological Dx	NA	NA	NA	NA	NA	NA	Transient Ischaemic attack, endarterectomy of carotid artery, pacemaker, peripheral vascular disease	No	Yes	Convene	NA	85934080	21947392	43868160	NA	NA	NA	NA	NA	NA	239419392	8427520	1562112	5295616	NA	68145152	NA	6061056	4270080
114	R-01	-13	-13	-13	13	14	0	0	0	0	1	day 0 - 21	Dying	Week 02	Week 02	Day 10-14	Female	85	White - British	SCLC	NA	NA	Yes	NA	Yes	NA	AF	No	No	NA	NA	NA	NA	23562240	NA	17930240	NA	NA	NA	NA	197853184	NA	NA	NA	NA	NA	NA	NA	1079296
117	R-02	-2	-2	-2	2	3	1	1	1	1	1	day 0 - 21	Dying	Week 01	Week 01	Day 0-4	Male	68	White - British	NSCLC (Adenocarcinoma)	NA	Yes	NA	NA	NA	NA	Type 2 DM	No	No	NA	13213696	NA	12010496	66322432	NA	18315264	NA	NA	NA	3620864	167378944	14903296	NA	NA	NA	NA	NA	9715712	2695424
118	R-03	-2	-2	-2	2	3	1	1	1	1	1	day 0 - 21	Dying	Week 01	Week 01	Day 0-4	Male	87	White - British	NSCLC (Adenocarcinoma)	T4	NA	NA	NA	NA	NA	MI x5 CVS x4 SKD Epilepsy	No	No	NA	NA	47255552	NA	48148480	NA	7175680	NA	NA	NA	3609600	72491008	NA	8534016	NA	NA	NA	NA	4506112	1049152
119	R-04	-44	-44	-44	44	45	0	0	0	0	0	day 22+	Control	Week 04+	Week 04+	Day 20+	Female	85	White - British	NSCLC (Adenocarcinoma)	Bilateral lung cancer	NA	NA	NA	NA	NA	Hypertension only pmh	No	No	NA	NA	141262848	NA	78323712	NA	25807872	NA	NA	NA	NA	398540800	5422336	14440448	NA	NA	NA	NA	NA	2992896
121	R-05	-7	-7	-7	7	8	0	0	1	1	1	day 0 - 21	Dying	Week 01	Week 01	Day 5-9	Female	79	White - British	Other	Unknown primary	NA	NA	NA	NA	NA	NA	No	No	NA	NA	NA	NA	NA	NA	NA	NA	NA	NA	NA	NA	NA	NA	NA	NA	NA	NA	NA	NA
122	R-06	-70	-70	-70	70	71	0	0	0	0	0	day 22+	Control	Week 04+	Week 04+	Day 20+	Male	78	White - British	Other	Bilateral lung cancer	NA	NA	NA	NA	NA	NA	No	No	NA	NA	NA	NA	35049472	NA	7995648	NA	NA	NA	NA	7706624	NA	NA	NA	NA	NA	NA	NA	9459712
123	R-07	-33	-33	-33	33	34	0	0	0	0	0	day 22+	Control	Week 04+	Week 04+	Day 20+	Female	77	White - British	NSCLC (Squamous)	NA	Yes	Yes	NA	NA	NA	Type 2 DM Pancreatectomy for gallstone pancreatitis	Ex smoker	No	NA	NA	53641216	NA	12194816	NA	13376512	4235776	NA	3924480	NA	30062592	NA	NA	NA	NA	NA	NA	NA	1874240
124	R-08	-79	-79	-79	79	80	0	0	0	0	0	day 22+	Control	Week 04+	Week 04+	Day 20+	Female	62	White - British	NSCLC (Adenocarcinoma)	NA	NA	NA	NA	NA	NA	NA	No	No	NA	NA	NA	NA	NA	NA	2643968	4570880	NA	NA	NA	72011776	NA	NA	NA	NA	NA	NA	NA	3937280
125	R-09	-5	-5	-5	5	6	0	1	1	1	1	day 0 - 21	Dying	Week 01	Week 01	Day 5-9	Male	81	White - British	Other	Unknown - bronchoscopy showed malignant cells but pt refused further diagnostic tests	NA	NA	NA	NA	NA	AAA	Yes	No	NA	NA	NA	NA	22413312	NA	13113344	NA	NA	NA	NA	116264960	NA	2850048	NA	NA	NA	NA	3582208	2349056
127	R-10	-4	-4	-4	4	5	0	1	1	1	1	day 0 - 21	Dying	Week 01	Week 01	Day 0-4	Male	87	White - British	NSCLC (Squamous)	T3N2 ono	NA	Yes	NA	NA	NA	NA	No	Yes	Unknown	18946048	10146816	16191488	390430720	NA	17406976	6572288	NA	8585216	NA	193904640	5789696	NA	NA	NA	NA	NA	NA	1471232
129	R-11	-19	-19	-19	19	20	0	0	0	0	0	day 0 - 21	Dying	Week 03	Week 03	Day 15-19	Female	84	White - British	Other	Lymphangitic carcinomatosis	NA	Yes	NA	Yes	NA	Hypothyroidism	No	No	BLANK	NA	NA	NA	59777024	NA	6985728	NA	NA	NA	NA	156860416	NA	NA	NA	NA	NA	NA	NA	1280064
132	R-12	-9	-9	-9	9	10	0	0	0	1	1	day 0 - 21	Dying	Week 02	Week 02	Day 5-9	Male	69	White - British	Other	Not documented in notes /ICE/EPRO	Yes	Yes	NA	NA	NA	Type 2 DM	No	No	NA	NA	NA	8386048	5831680	NA	2290432	NA	NA	NA	NA	236650496	10797056	NA	NA	NA	NA	NA	NA	NA
135	R-13	-16	-16	-16	16	17	0	0	0	0	0	day 0 - 21	Dying	Week 03	Week 03	Day 15-19	Male	68	White - British	SCLC	NA	NA	NA	NA	NA	NA	Hypoadrenalism Hyperthyroidism Left lower lobe CAP on admission (Community-Acquired Pneumonia)	No	No	NA	NA	NA	NA	8706048	NA	3048448	5360896	NA	NA	NA	2276982784	14951424	NA	NA	NA	NA	NA	NA	1412288
136	R-14	-70	-70	-70	70	71	0	0	0	0	0	day 22+	Control	Week 04+	Week 04+	Day 20+	Female	71	White - British	Other	Unknown	NA	Yes	Yes	NA	NA	Bronchiectasis AF Diverticular disease	No	No	NA	NA	2576640	NA	11406336	NA	3776512	NA	NA	NA	NA	551682048	NA	7498240	NA	NA	NA	NA	NA	1874304
137	R-15	-219	-219	-100	100	101	0	0	0	0	0	day 22+	Control	Week 12+	Week 12+	Day 20+	Male	65	White - British	NSCLC (Adenocarcinoma)	NA	NA	NA	NA	NA	NA	NA	Yes	No	NA	NA	NA	NA	49983488	NA	14372864	NA	NA	NA	NA	170213376	NA	NA	NA	NA	NA	NA	NA	4558336
138	R-16	-51	-51	-51	51	52	0	0	0	0	0	day 22+	Control	Week 04+	Week 04+	Day 20+	Male	84	White - British	NSCLC (Adenocarcinoma)	NA	NA	NA	NA	NA	NA	NA	Ex smoker	Yes	?? not sure if catheterised or not?	NA	7915264	35319808	12061696	NA	20728832	15688704	NA	NA	NA	133644288	6847744	NA	NA	NA	56225792	NA	NA	1684608
139	R-17	-10	-10	-10	10	11	0	0	0	1	1	day 0 - 21	Dying	Week 02	Week 02	Day 10-14	Male	60	White - British	SCLC	NA	Yes	NA	NA	NA	Yes	Bipolar	Yes	No	NA	NA	34934784	NA	30631936	NA	NA	NA	NA	NA	NA	30190592	NA	NA	NA	NA	NA	NA	NA	1387456
140	R-18	-10	-10	-10	10	11	0	0	0	1	1	day 0 - 21	Dying	Week 02	Week 02	Day 10-14	Male	54	White - British	NSCLC (Adenocarcinoma)	NA	NA	Yes	NA	NA	NA	Schizophrenia	Ex smoker	No	???	NA	NA	NA	36335616	NA	8581120	NA	NA	NA	NA	2254438400	44113920	NA	NA	NA	NA	NA	NA	11169792
141	R-19	-54	-54	-54	54	55	0	0	0	0	0	day 22+	Control	Week 04+	Week 04+	Day 20+	Female	68	White - British	NSCLC (Adenocarcinoma)	NA	NA	NA	NA	NA	NA	PRevious breast cancer	No	Yes	??? unknown	NA	203030528	NA	232849408	NA	2749952	NA	NA	NA	NA	71299072	11368448	5387008	3057664	NA	NA	12009472	7732224	4277760
143	R-20	-17	-17	-17	17	18	0	0	0	0	0	day 0 - 21	Dying	Week 03	Week 03	Day 15-19	Female	66	White - British	NSCLC (Adenocarcinoma)	NA	NA	NA	NA	NA	NA	NA	Yes	No	NA	NA	4701184	NA	44249088	NA	2567168	NA	NA	NA	3430400	29355008	5859840	18619392	3338752	NA	NA	6238720	3256832	3880704
144	R-22	-202	-202	-100	100	101	0	0	0	0	0	day 22+	Control	Week 12+	Week 12+	Day 20+	Male	52	White - British	NSCLC (Squamous)	NA	NA	NA	NA	NA	NA	IVDU; Osteomyelitis -> Right leg amputation	Yes	No	NA	NA	20459520	NA	79097856	5132288	11648000	NA	4849408	NA	NA	435585024	3605504	10674176	5684224	NA	NA	NA	NA	2795264
146	R-23	-17	-17	-17	17	18	0	0	0	0	0	day 0 - 21	Dying	Week 03	Week 03	Day 15-19	Male	89	White - British	Other	Multiple undeterminate lung lesions	Yes	Yes	NA	Yes	NA	Previous CVA	No	No	NA	NA	61493248	NA	60211200	NA	10877952	NA	NA	NA	NA	90836992	7477248	18464768	NA	NA	NA	NA	9762816	2848512
147	R-24	-205	-205	-100	100	101	0	0	0	0	0	day 22+	Control	Week 12+	Week 12+	Day 20+	Female	72	White - British	NSCLC (Squamous)	NA	NA	Yes	NA	NA	NA	PEs	No	No	NA	NA	NA	NA	59469824	NA	17905664	4239104	NA	NA	NA	779485184	10328064	17492992	4202240	NA	NA	NA	NA	2886144
149	R-25	-16	-16	-16	16	17	0	0	0	0	0	day 0 - 21	Dying	Week 03	Week 03	Day 15-19	Male	67	White - British	SCLC	NA	NA	Yes	NA	NA	NA	AF, Cirrhosis, pmh TIA residual memory impairment.	Ex smoker	No	NA	NA	9324544	NA	27943936	NA	2413824	NA	NA	NA	NA	503889920	6223104	9665536	4206592	6460416	NA	NA	6647296	2955520
151	R-26	-6	-6	-6	6	7	0	0	1	1	1	day 0 - 21	Dying	Week 01	Week 01	Day 5-9	Male	60	White - British	NSCLC (Squamous)	NA	NA	NA	NA	NA	NA	Angina, 2 x Stents Dec 2016.	Yes	No	NA	NA	NA	NA	48812032	5206528	20428800	NA	NA	NA	4007936	18309120	31121408	NA	NA	NA	NA	NA	11098112	5357312
152	R-27	-58	-58	-58	58	59	0	0	0	0	0	day 22+	Control	Week 04+	Week 04+	Day 20+	Female	65	White - British	SCLC	NA	NA	NA	NA	NA	NA	NA	Ex smoker	No	NA	NA	254427136	NA	29153280	NA	17068032	NA	NA	NA	NA	470695936	7373312	18372608	NA	NA	NA	NA	3019008	3750656
155	R-28	-15	-15	-15	15	16	0	0	0	0	1	day 0 - 21	Dying	Week 03	Week 03	Day 15-19	Female	83	White - British	Other	NA	NA	Yes	NA	NA	NA	Hypertension	No	No	NA	NA	NA	NA	52629504	NA	12878848	NA	NA	3546880	NA	312492032	5551360	4183808	1920256	NA	NA	NA	9338880	4712448
156	R-29	0	0	0	0	1	1	1	1	1	1	day 0 - 21	Dying	Week 01	Week 01	Day 0-4	Male	77	White - British	NSCLC (Adenocarcinoma)	NA	NA	NA	NA	Yes	NA	NA	No	No	NA	NA	NA	NA	96296960	6960128	27330560	NA	NA	NA	2859264	21746688	8087808	1509248	7938048	NA	2835968	NA	13164544	7353344
157	R-30	-363	-363	-100	100	101	0	0	0	0	0	day 22+	Control	Week 12+	Week 12+	Day 20+	Female	72	White - British	NSCLC (Adenocarcinoma)	NA	Yes	NA	NA	NA	NA	2 DM, Hypertension	No	No	NA	NA	NA	NA	135364608	NA	11246592	NA	NA	NA	NA	405798912	9552896	NA	NA	NA	NA	7166464	5156864	1572736
158	R-31	-45	-45	-45	45	46	0	0	0	0	0	day 22+	Control	Week 04+	Week 04+	Day 20+	Female	48	Mixed - White & Black African	NSCLC (Adenocarcinoma)	NA	NA	NA	NA	NA	NA	CVA (2018); Peripheral vascular disease	Yes	No	NA	NA	141033472	NA	174047232	5622784	8988672	NA	NA	NA	13611008	439599104	NA	3823360	NA	NA	NA	NA	NA	6301696
159	R-32	-1	-1	-1	1	2	1	1	1	1	1	day 0 - 21	Dying	Week 01	Week 01	Day 0-4	Male	82	White - British	NSCLC (Adenocarcinoma)	NA	NA	NA	NA	NA	NA	NA	No	No	NA	NA	NA	NA	8907776	NA	16378880	11828224	NA	18258944	NA	101015552	NA	NA	NA	NA	8491008	NA	2892544	4070400
160	WHI-001	-1	-1	-1	1	2	1	1	1	1	1	day 0 - 21	Dying	Week 01	Week 01	Day 0-4	Male	84	White - British	NSCLC (Squamous)	Radiological Dx.	Yes	Yes	Yes	NA	NA	T2DM, Angina, Aoritic Stenosis	Ex smoker	Yes	BIOCATH Foley Catheter (BARDS)	21762048	36638720	NA	43413504	NA	6782720	NA	NA	NA	NA	15587328	22810624	3434496	3450880	NA	15371264	NA	8981504	4696320
163	WHI-003	-4	-4	-4	4	5	0	1	1	1	1	day 0 - 21	Dying	Week 01	Week 01	Day 0-4	Female	73	White - British	NSCLC (Adenocarcinoma)	Radiological Dx	NA	NA	NA	NA	Yes	Asthma, Hypertension	No	Yes	Catheter later inserted on April admission - BAIRD BIOCATH.	24207360	NA	10764288	100347904	NA	7794176	NA	NA	NA	NA	107610112	30588928	1934656	2559232	NA	243253248	NA	18590720	7173120
165	WHI-004	-17	-17	-17	17	18	0	0	0	0	0	day 0 - 21	Dying	Week 03	Week 03	Day 15-19	Male	64	White - British	NSCLC (Squamous)	Clinical Dx. - via EBUS.	NA	NA	NA	NA	NA	Eczema	Yes	No	NA	NA	16706560	NA	30206976	17693696	NA	NA	NA	NA	NA	1315373056	37683200	NA	3499776	20329472	NA	NA	NA	6316032
166	WHI-005	-56	-56	-56	56	57	0	0	0	0	0	day 22+	Control	Week 04+	Week 04+	Day 20+	Female	61	White - British	NSCLC (Adenocarcinoma)	Clinical Dx.	NA	NA	NA	NA	NA	Previous DVTs.	No	Yes	BARD BIOCATH	NA	NA	NA	10290176	NA	2068736	NA	NA	NA	NA	14633984	NA	NA	1700800	NA	NA	NA	NA	2483968
167	WHI-006	-50	-50	-50	50	51	0	0	0	0	0	day 22+	Control	Week 04+	Week 04+	Day 20+	Male	70	White - British	Radiological Dx	Possible primary. T2b N1 M1b	NA	Yes	NA	NA	Yes	Chronic Alcohol Excess, Arthritis knee.	Yes	No	NA	NA	34148352	NA	48836608	NA	5663232	NA	NA	NA	NA	367607808	7518208	5276672	NA	NA	NA	NA	NA	2775552
169	WHI-007	-3	-3	-3	3	4	1	1	1	1	1	day 0 - 21	Dying	Week 01	Week 01	Day 0-4	Male	60	White - British	NSCLC (Adenocarcinoma)	NA	NA	NA	NA	NA	NA	TIA, Peripheral Vascular Disease.	Yes	No	NA	NA	62111744	NA	31273984	NA	3919360	NA	NA	NA	NA	NA	17602560	NA	NA	34308096	NA	NA	NA	NA
170	WHI-008	NA	-100	-100	100	101	0	0	0	0	0	day 22+	Control	Week 12+	Week 12+	Day 20+	Male	73	White - British	NSCLC (Adenocarcinoma)	NA	NA	NA	NA	NA	NA	PE - April 2018, CAP, Gout, New bradycardia - HR37 on this admission	Yes	No	NA	NA	NA	NA	94265344	6751232	7470848	NA	NA	NA	NA	149241856	NA	4463104	1320064	NA	NA	NA	NA	14800896
171	WHI-010	-16	-16	-16	16	17	0	0	0	0	0	day 0 - 21	Dying	Week 03	Week 03	Day 15-19	Female	72	White - British	SCLC	Clinical Dx.	NA	Yes	NA	NA	NA	IHD, Hypertension, Restless leg syndrome.	No	Yes	Bard Bio-Cath	NA	92495872	51003392	200966144	7014656	9388032	3904512	NA	NA	NA	490307584	16949248	NA	7795456	NA	179011584	NA	NA	9191424
175	WHI-011-106	0	0	0	0	1	1	1	1	1	1	day 0 - 21	Dying	Week 01	Week 01	Day 0-4	Female	90	White - British	SCLC	Clinical Dx, Multiple tissue mets - skin.	NA	Yes	NA	NA	NA	NA	No	No	NA	47280128	NA	NA	35065856	NA	NA	NA	NA	NA	NA	193740800	21903360	NA	NA	43032576	48132096	NA	NA	NA
176	WHI-012	-11	-11	-11	11	12	0	0	0	0	1	day 0 - 21	Dying	Week 02	Week 02	Day 10-14	Male	59	White - British	Radiological Dx	Primary Lung Ca with disseminated mets.	NA	NA	NA	NA	NA	AF	Yes	No	NA	NA	NA	NA	75493376	NA	6798592	4928768	NA	8473600	NA	196378624	8714240	NA	4343808	NA	NA	NA	NA	4458496
177	WHI-013	-33	-33	-33	33	34	0	0	0	0	0	day 22+	Control	Week 04+	Week 04+	Day 20+	Male	81	White - British	Radiological Dx	T4 2N M1c Lung cancer - no tissue obtained	NA	NA	NA	NA	NA	Knee replacement	No	No	NA	NA	39006208	NA	52137984	NA	8047872	NA	NA	NA	NA	770768896	NA	NA	NA	NA	NA	NA	NA	7914240
182	WHI-014	-16	-16	-16	16	17	0	0	0	0	0	day 0 - 21	Dying	Week 03	Week 03	Day 15-19	Male	69	White - British	SCLC	Clinical Dx.	NA	Yes	NA	NA	NA	RA, Pulmonary Fibrosis, Increased BP	Ex smoker	Yes	Baird Biocate	NA	5927424	NA	36978688	NA	7369472	NA	NA	NA	NA	NA	95387648	1130432	NA	131215360	NA	NA	NA	NA
184	WHI-015-107	-3	-3	-3	3	4	1	1	1	1	1	day 0 - 21	Dying	Week 01	Week 01	Day 0-4	Female	52	White - British	SCLC	Clinical Dx. Metastatic small cell neuro-endocrine. Ca of Righ lower lobe.	NA	Yes	NA	NA	NA	NA	No	No	Catheter present sometimes	NA	40009728	NA	168198144	NA	11396096	NA	NA	NA	NA	185171968	10097664	NA	NA	NA	2101504	NA	NA	NA
185	WHI-016	-87	-87	-87	87	88	0	0	0	0	0	day 22+	Control	Week 12+	Week 12+	Day 20+	Female	53	White - British	SCLC	NA	NA	NA	NA	NA	NA	Prev Ca Breast, Angina	No	No	NA	NA	22735872	21246976	10753024	NA	29331456	17394688	NA	NA	NA	295993344	17073152	NA	NA	NA	NA	NA	5816064	4688640
186	WHI-017	-163	-163	-100	100	101	0	0	0	0	0	day 22+	Control	Week 12+	Week 12+	Day 20+	Male	82	White - British	SCLC	Clinical Dx.	NA	NA	NA	NA	NA	IHD, AAA, CVA, OA, HTN	No	Yes	Bard Biocater	NA	NA	NA	88723456	4694528	18609152	7246592	NA	NA	NA	162299904	6883072	4754432	NA	NA	383434752	NA	3892736	3184384
187	WHI-019	-30	-30	-30	30	31	0	0	0	0	0	day 22+	Dying	Week 04+	Week 04+	Day 20+	Female	76	White - British	Radiological Dx	Left lower lobe radiological lung cancer diagnosis; FDG avid growing mass. T3 N0 M0	NA	Yes	Yes	NA	NA	Pulmonary fibrosis; OA	No	No	NA	NA	45314048	NA	56127488	NA	29745152	NA	NA	NA	NA	256262144	10274816	1246336	NA	NA	NA	NA	7210752	2927360
189	WHI-022	-72	-72	-72	72	73	0	0	0	0	0	day 22+	Control	Week 04+	Week 04+	Day 20+	Male	76	White - British	Mesothelioma	NA	NA	NA	NA	NA	NA	AF, Rheumatoid Arthritis	No	No	NA	NA	NA	NA	14247936	3213568	10201088	NA	NA	NA	NA	437501952	NA	4035584	NA	NA	NA	NA	NA	1321536
191	WHI-023	-8	-8	-8	8	9	0	0	0	1	1	day 0 - 21	Dying	Week 02	Week 02	Day 5-9	Male	68	White - British	Radiological Dx	NA	NA	Yes	Yes	NA	NA	NA	No	No	NA	30218240	5516800	71118848	31865856	NA	28747776	10469376	NA	8328704	NA	329678848	20284416	NA	NA	NA	9948160	NA	19611648	2753280
192	WHI-024	-93	-93	-93	93	94	0	0	0	0	0	day 22+	Control	Week 12+	Week 12+	Day 20+	Female	83	White - British	SCLC	Clinical Dx.	NA	NA	NA	NA	NA	Chronic back pain. Irritable Bowel Syndrome.	No	No	NA	NA	NA	NA	43700224	NA	8929280	NA	NA	NA	NA	618070016	NA	NA	NA	NA	NA	NA	NA	1234048
193	WHI-025	-99	-99	-99	99	100	0	0	0	0	0	day 22+	Control	Week 12+	Week 12+	Day 20+	Female	56	White - British	NSCLC (Adenocarcinoma)	T2o N2 M1	NA	NA	NA	NA	NA	MI 2012.	No	No	NA	NA	5283840	NA	NA	NA	11197440	NA	NA	NA	NA	1309540352	8987648	NA	NA	NA	NA	NA	NA	NA
194	WHI-026	-10	-10	-10	10	11	0	0	0	1	1	day 0 - 21	Dying	Week 02	Week 02	Day 10-14	Male	83	White - British	Radiological Dx	NA	NA	NA	NA	NA	NA	Hypothyroidism.	No	Yes	Nil / Conven (conveen?!)	NA	NA	NA	77225984	NA	4891904	NA	NA	NA	NA	1004077056	18432000	6188800	4252416	6962432	NA	NA	NA	2288640
195	WHI-027	-6	-6	-6	6	7	0	0	1	1	1	day 0 - 21	Dying	Week 01	Week 01	Day 5-9	Male	86	White - British	Radiological Dx	NA	NA	Yes	NA	NA	NA	NA	No	No	NA	NA	NA	21633024	24653824	NA	6281216	6875392	NA	NA	NA	600899584	11418624	NA	NA	NA	NA	NA	6765056	1235520
196	WHI-100	-75	-75	-75	75	76	0	0	0	0	0	day 22+	Control	Week 04+	Week 04+	Day 20+	Male	54	White - British	NSCLC (Squamous)	NA	NA	Yes	NA	NA	NA	Gout, HTN.	Yes	No	NA	NA	NA	NA	11681792	NA	20436992	NA	NA	NA	NA	234176512	4978688	NA	NA	NA	NA	NA	NA	1925568
200	WHI-101	-2	-2	-2	2	3	1	1	1	1	1	day 0 - 21	Dying	Week 01	Week 01	Day 0-4	Female	72	White - British	NSCLC (Squamous)	NA	NA	NA	NA	NA	NA	Rheumatoid Arthritis, OA / IBS / CKD3	No	No	NA	667418624	13602816	23070720	74895360	NA	NA	NA	NA	3526656	NA	56053760	48619520	NA	8881152	NA	6753280	NA	13288448	6816768
202	WHI-102	-1	-1	-1	1	2	1	1	1	1	1	day 0 - 21	Dying	Week 01	Week 01	Day 0-4	Male	54	White - British	NSCLC (Squamous)	NA	NA	Yes	NA	NA	NA	NA	No	No	NA	NA	322977792	NA	82128896	NA	4418048	NA	NA	NA	NA	1006436352	6616576	NA	NA	51982336	NA	NA	NA	NA
203	WHI-105	-42	-42	-42	42	43	0	0	0	0	0	day 22+	Control	Week 04+	Week 04+	Day 20+	Male	75	White - British	NSCLC (Squamous)	NA	NA	NA	NA	NA	NA	NA	No	No	NA	NA	NA	NA	51748864	NA	37736448	8846336	NA	NA	NA	477659136	6472192	3387392	NA	NA	NA	NA	NA	1614016
204	WHI-108	-32	-32	-32	32	33	0	0	0	0	0	day 22+	Control	Week 04+	Week 04+	Day 20+	Female	67	White - British	SCLC	NA	NA	NA	NA	NA	NA	HTN, Osteoporosis, GORD	Ex smoker	No	Ex-smoker of 2 years, 40 pyhx.	NA	59502592	NA	194838528	NA	20840448	NA	NA	NA	NA	1278803968	54984704	7880448	2100480	39518208	NA	NA	NA	2534912
205	WHI-109	-143	-143	-100	100	101	0	0	0	0	0	day 22+	Control	Week 12+	Week 12+	Day 20+	Female	78	White - British	NSCLC (Adenocarcinoma)	NA	NA	NA	NA	NA	NA	NA	No	No	NA	NA	NA	NA	22362112	NA	20589568	NA	NA	NA	NA	1408696320	115933184	NA	NA	100093952	NA	NA	NA	NA
[truncated: 63 more columns]
