# Supplementary material for: GC-MS Techniques Investigating Potential Biomarkers of Dying in the Last Weeks with Lung Cancer
Source: Int J Mol Sci. 2023 Jan 13;24(2):1591. doi: 10.3390/ijms24021591 (PMC9867309; doi:10.3390/ijms24021591)
Supplement: Supplementary file 1 [file ijms-24-01591-s001.zip › SupplementaryTable2A_Acid_Adjusteddata_halfmin_PQN_glog_82VOCs_205samples.csv]

	Research.numberminusPS	Day	DayB	DayC	DayD	DayD2	Surv3	Surv5	Surv7	Surv10	Surv15	Surv21	ControlDying	Week	Week2	days5daygroupingto20	Sex	Age	Race	Diagnosis	Diagnosis..Other.	Co.Morbidities..DM..Diabetes.Mellitus..	Co.Morbidities..COPD..Chronic.Obstructive.Pulmonary.Disease..	Co.Morbidities..CKD..Chronic.kidney.disease..	Co.Morbidities..Heart.Failure.	Co.Morbidities..Depression.	Co.Morbidities...Other	Current.Smoker	Catheter.system	Catheter.system..brand.	RT 07.31 propan-2-one	RT 12.47 acetic acid	RT 13.82 pentan-2-one	RT 15.79 (methyldisulfanyl)methane	RT 16.36 toluene	RT 18.09 hexanal	RT 19.39 prop-2-enyl 2-methylbutanoate	RT 19.40 ALK???	RT 19.65 hexane-3,4-dione	RT 20.40 ethylbenzene	RT 20.88 heptan-4-one	RT 21.71 heptan-2-one	RT 22.14 3,4-dimethylthiophene	RT 22.29 (3S)-3,7-dimethylocta-1,6-diene	RT 22.61 (E)-2-methylhept-2-enal	RT 22.81 cyclohexanone	RT 23.44 1-(furan-2-yl)ethanone	RT 23.69 3,4-dimethylhexan-2-one	RT 23.85 2-ethenyl-2,6,6-trimethyloxane
1	A-01	NA	-100	-100	100	101	0	0	0	0	0	day 22+	Control	Week 12+	Week 12+	Day 20+	Male	62	White - British	NSCLC (Squamous)	NA	NA	NA	NA	NA	NA	NA	Yes	No	NA	16.1312566636361	14.7619967825536	15.8500551470818	17.3764111754433	16.6464587502649	16.1891727489355	14.8917081709061	14.9890868332536	15.0758606711472	14.7426351906249	18.2205534741411	15.0979721247546	16.73115318941	17.4269593566906	14.5893451614014	14.4079795768509	14.8897864372609	14.6722448972621	15.6279820447894
2	A-02	-52	-52	-52	52	53	0	0	0	0	0	day 22+	Control	Week 04+	Week 04+	Day 20+	Female	75	White - Irish	Radiological Dx	NA	NA	NA	NA	NA	Yes	MI, Cardiac Arrest, CVA, Angina	Ex smoker	Yes	Brilliant AquaFlate - Zway Foley - Teleflexmedical	19.7825932281985	16.3555516488146	16.6608440378887	17.9051378781411	14.6132627688751	15.3782425327192	14.8917081709061	14.9890868332536	15.0758606711472	14.7426351906249	21.5167942450591	18.3481506524438	13.7823921478301	16.5074270410838	14.5893451614014	15.1011267574106	14.8897864372609	17.0493446677759	15.6544589099948
3	A-02	-45	-45	-45	45	46	0	0	0	0	0	day 22+	Control	Week 04+	Week 04+	Day 20+	Female	75	White - Irish	Radiological Dx	NA	NA	NA	NA	NA	Yes	MI, Cardiac Arrest, CVA, Angina	Ex smoker	Yes	Brilliant AquaFlate - Zway Foley - Teleflexmedical	16.1312566636361	14.7619967825536	15.8500551470818	17.1038408011236	14.6132627688751	15.5740634064101	14.8917081709061	14.9890868332536	15.0758606711472	14.7426351906249	21.6527604305045	15.0979721247546	13.7823921478301	14.0931907782363	14.5893451614014	14.4079795768509	14.8897864372609	14.6722448972621	13.3075607949465
4	A-03	-76	-76	-76	76	77	0	0	0	0	0	day 22+	Control	Week 04+	Week 04+	Day 20+	Female	87	White - British	Radiological Dx	NA	Yes	NA	NA	NA	NA	Hypertension	No	No	NA	16.1312566636361	14.7619967825536	17.0912281598816	19.0713191748868	16.5934927094808	17.4079143533671	15.584855351466	14.9890868332536	15.0758606711472	14.7426351906249	18.9128496973227	16.2677397341734	15.8344714674607	15.6482532887084	14.5893451614014	14.4079795768509	14.8897864372609	16.3749456629192	15.571590343853
5	A-05	-10	-10	-10	10	11	0	0	0	1	1	day 0 - 21	Dying	Week 02	Week 02	Day 10-14	Male	74	White - British	Radiological Dx	Clinical Dx too	NA	Yes	NA	NA	NA	Heart bypass 5 years previous	No	No	NA	16.1312566636361	14.7619967825536	15.8500551470818	17.6624625911946	14.6132627688751	16.7628186803579	14.8917081709061	14.9890868332536	15.0758606711472	14.7426351906249	21.734350193415	16.62179707779	16.6714988089825	14.0931907782363	16.6517574139143	14.4079795768509	14.8897864372609	14.6722448972621	16.0640127851212
6	A-05	-6	-6	-6	6	7	0	0	1	1	1	day 0 - 21	Dying	Week 01	Week 01	Day 5-9	Male	74	White - British	Radiological Dx	Clinical Dx too	NA	Yes	NA	NA	NA	Heart bypass 5 years previous	No	No	NA	16.1312566636361	16.0285314911167	15.8500551470818	18.2319958157874	14.6132627688751	16.5078778899011	14.8917081709061	14.9890868332536	15.0758606711472	14.7426351906249	21.39335654411	17.1659164140687	13.7823921478301	14.0931907782363	17.2149015090127	14.4079795768509	14.8897864372609	14.6722448972621	15.7980534589035
7	A-05	-3	-3	-3	3	4	1	1	1	1	1	day 0 - 21	Dying	Week 01	Week 01	Day 0-4	Male	74	White - British	Radiological Dx	Clinical Dx too	NA	Yes	NA	NA	NA	Heart bypass 5 years previous	No	No	NA	16.1312566636361	14.7619967825536	15.8500551470818	18.6617641691064	16.6293794097644	17.2230069922067	14.8917081709061	14.9890868332536	15.0758606711472	14.7426351906249	20.0401742965459	17.3995342578958	13.7823921478301	14.0931907782363	15.5999257908563	14.4079795768509	14.8897864372609	16.68134186947	16.46884716598
8	A-06	-328	-328	-100	100	101	0	0	0	0	0	day 22+	Control	Week 12+	Week 12+	Day 20+	Male	69	White - British	NSCLC (Squamous)	NA	NA	NA	NA	NA	NA	Spina Bifida, Osteoarthritis	Ex smoker	No	NA	16.1312566636361	18.3854113054218	15.8500551470818	19.4631001760095	15.9953981591201	16.9191166661423	14.8917081709061	14.9890868332536	15.0758606711472	14.7426351906249	17.6889064915992	15.0979721247546	13.7823921478301	17.4005004140904	14.5893451614014	14.4079795768509	14.8897864372609	14.6722448972621	16.991450154895
9	A-07	-188	-188	-100	100	101	0	0	0	0	0	day 22+	Control	Week 12+	Week 12+	Day 20+	Male	74	White - British	NSCLC (Adenocarcinoma)	NA	NA	NA	NA	NA	NA	Cirrhosis Pancreatic Insuffiency	Ex smoker	No	NA	16.1312566636361	14.7619967825536	15.8500551470818	17.1151635407314	14.6132627688751	16.7092827500476	15.6193356110688	14.9890868332536	15.0758606711472	14.7426351906249	18.9862098025618	15.0979721247546	13.7823921478301	16.3264643497079	14.5893451614014	14.4079795768509	14.8897864372609	14.6722448972621	14.9247119173423
10	A-08	-359	-359	-100	100	101	0	0	0	0	0	day 22+	Control	Week 12+	Week 12+	Day 20+	Male	69	White - British	NSCLC (Adenocarcinoma)	NA	NA	Yes	NA	NA	NA	MIs x2	No	No	NA	20.1240177465264	19.1637578579455	17.2057640059801	18.6748103348309	14.6132627688751	14.0606191028576	14.8917081709061	14.9890868332536	15.0758606711472	14.7426351906249	21.5659512936781	17.6061318281333	13.7823921478301	14.0931907782363	18.369415070236	14.4079795768509	14.8897864372609	14.6722448972621	13.3075607949465
11	A-08	-272	-272	-100	100	101	0	0	0	0	0	day 22+	Control	Week 12+	Week 12+	Day 20+	Male	69	White - British	NSCLC (Adenocarcinoma)	NA	NA	Yes	NA	NA	NA	MIs x2	No	No	NA	16.1312566636361	16.7171888224011	15.8500551470818	18.9864424526804	17.9875862351099	15.7166289386014	14.8917081709061	14.9890868332536	15.0758606711472	14.7426351906249	15.5944090110684	15.0979721247546	13.7823921478301	17.5213336544081	14.5893451614014	14.4079795768509	16.7184255418796	14.6722448972621	18.1285900343921
12	A-08	-253	-253	-100	100	101	0	0	0	0	0	day 22+	Control	Week 12+	Week 12+	Day 20+	Male	69	White - British	NSCLC (Adenocarcinoma)	NA	NA	Yes	NA	NA	NA	MIs x2	No	No	NA	16.1312566636361	18.5079352913737	15.8500551470818	19.4248264435601	14.6132627688751	14.7537662834171	14.8917081709061	14.9890868332536	15.0758606711472	14.7426351906249	16.4817783034511	16.8042939438247	13.7823921478301	15.1248374779276	14.5893451614014	14.4079795768509	16.8828920118909	16.3797261077933	15.7807705707694
13	A-08	-252	-252	-100	100	101	0	0	0	0	0	day 22+	Control	Week 12+	Week 12+	Day 20+	Male	69	White - British	NSCLC (Adenocarcinoma)	NA	NA	Yes	NA	NA	NA	MIs x2	No	No	NA	16.1312566636361	14.7619967825536	15.8500551470818	18.5243168937456	14.6132627688751	15.2497261343984	14.8917081709061	14.9890868332536	15.0758606711472	14.7426351906249	16.2964198958021	17.7233854518614	13.7823921478301	14.0931907782363	14.5893451614014	14.4079795768509	17.2201537294014	16.4620824396206	13.3075607949465
14	A-09	-1	-1	-1	1	2	1	1	1	1	1	day 0 - 21	Dying	Week 01	Week 01	Day 0-4	Male	63	White - British	NSCLC (Squamous)	NA	NA	NA	NA	NA	Yes	AF	Ex smoker	No	NA	16.8244038441961	14.7619967825536	15.8500551470818	17.7852263055647	14.6132627688751	17.4928937829398	14.8917081709061	14.9890868332536	16.4169028095126	14.7426351906249	19.8114680367218	16.7582942732001	13.7823921478301	15.4159351723928	14.5893451614014	18.2913393268222	14.8897864372609	16.1098053814406	15.112072753194
15	A-10	-19	-19	-19	19	20	0	0	0	0	0	day 0 - 21	Dying	Week 03	Week 03	Day 15-19	Female	80	White - British	SCLC	NA	NA	NA	NA	NA	Yes	MI 9 years ago	Ex smoker	No	NA	16.1312566636361	17.4789162945048	16.5432023276418	17.505554134225	14.6132627688751	16.5548154687221	14.8917081709061	14.9890868332536	15.0758606711472	14.7426351906249	15.5944090110684	19.8751294811201	13.7823921478301	14.0931907782363	18.7908198380441	14.4079795768509	14.8897864372609	16.6590571531438	13.3075607949465
16	A-11	NA	-100	-100	100	101	0	0	0	0	0	day 22+	Control	Week 12+	Week 12+	Day 20+	Female	72	White - British	NSCLC (Adenocarcinoma)	NA	NA	NA	NA	NA	NA	Myasthenia gravis Hypothyroidism	Ex smoker	No	NA	16.1312566636361	14.7619967825536	15.8500551470818	15.5788156814808	14.6132627688751	15.7706760297911	14.8917081709061	14.9890868332536	15.0758606711472	14.7426351906249	18.6958094718484	15.0979721247546	13.7823921478301	14.0931907782363	14.5893451614014	14.4079795768509	14.8897864372609	14.6722448972621	15.2762145600171
17	A-12	NA	-100	-100	100	101	0	0	0	0	0	day 22+	Control	Week 12+	Week 12+	Day 20+	Male	76	White - British	SCLC	NA	NA	Yes	NA	NA	Yes	NA	Ex smoker	No	NA	15.855366539836	14.4861066587536	15.5741650232817	19.3371428868058	17.2193832578001	15.8510114410398	14.6158180471061	15.4063438900134	14.7999705473471	15.1598922473846	19.8817427542933	16.8094387719032	13.5065020240308	17.3687987299753	14.3134550376014	14.132089453051	14.6138963134608	16.2873261256852	16.5200165070717
18	A-14	-8	-8	-8	8	9	0	0	0	1	1	day 0 - 21	Dying	Week 02	Week 02	Day 5-9	Male	54	White - British	NSCLC (Adenocarcinoma)	NA	NA	NA	NA	NA	Yes	NA	Yes	No	NA	16.1312566636361	17.7798764187981	15.8500551470818	17.1200631095726	14.6132627688751	16.1292840269984	14.8917081709061	14.9890868332536	15.0758606711472	14.7426351906249	21.7305279240697	16.359259536345	16.1225783884603	15.5295073848598	17.5362235067975	14.4079795768509	14.8897864372609	14.6722448972621	13.3075607949465
19	A-15	NA	-100	-100	100	101	0	0	0	0	0	day 22+	Control	Week 12+	Week 12+	Day 20+	Male	74	White - British	NSCLC (Adenocarcinoma)	NA	NA	NA	NA	NA	NA	NA	No	No	NA	16.1312566636361	17.4077451820243	15.8500551470818	17.8437563424813	14.6132627688751	16.8783061626389	14.8917081709061	14.9890868332536	15.0758606711472	14.7426351906249	21.675372402715	16.6805253048285	15.0023388311244	14.0931907782363	17.6576424600446	14.4079795768509	14.8897864372609	14.6722448972621	16.2169196500625
20	A-16	-27	-27	-27	27	28	0	0	0	0	0	day 22+	Dying	Week 04	Week 04+	Day 20+	Male	73	White - British	NSCLC (Squamous)	NA	Yes	Yes	NA	NA	Yes	Agina	No	No	NA	16.1312566636361	17.1558102138538	15.8500551470818	17.5895778607836	17.3594511726654	14.0606191028576	14.8917081709061	14.9890868332536	15.0758606711472	14.7426351906249	15.5944090110684	16.7580783137996	13.7823921478301	14.0931907782363	16.9673901453161	14.4079795768509	14.8897864372609	14.6722448972621	13.3075607949465
21	A-17	-53	-53	-53	53	54	0	0	0	0	0	day 22+	Control	Week 04+	Week 04+	Day 20+	Female	76	White - British	SCLC	NA	NA	NA	NA	NA	NA	Rheumatoid Arthritis (RA), Hypothyroid	No	No	NA	16.1312566636361	14.7619967825536	15.8500551470818	18.861474694006	14.6132627688751	17.3768765893792	14.8917081709061	14.9890868332536	15.0758606711472	14.7426351906249	21.4009062709671	15.0979721247546	13.7823921478301	14.0931907782363	14.5893451614014	14.4079795768509	14.8897864372609	14.6722448972621	16.2523691681403
22	A-18	-7	-7	-7	7	8	0	0	1	1	1	day 0 - 21	Dying	Week 01	Week 01	Day 5-9	Male	65	White - British	NSCLC (Squamous)	NA	NA	NA	NA	NA	NA	Barrett's Oesophagus, Seizures, TIA 2016	No	No	NA	16.1312566636361	16.8815566435124	15.8500551470818	17.4444531536983	14.6132627688751	14.0606191028576	14.8917081709061	14.9890868332536	15.0758606711472	14.7426351906249	16.3110484948209	16.1278146679318	13.7823921478301	14.0931907782363	14.5893451614014	14.4079795768509	14.8897864372609	14.6722448972621	13.3075607949465
23	A-19	-290	-290	-100	100	101	0	0	0	0	0	day 22+	Control	Week 12+	Week 12+	Day 20+	Female	77	White - British	NSCLC (Squamous)	NA	NA	NA	NA	NA	NA	Osteoporosis	No	No	NA	15.3879868303972	16.7672326595082	17.1279653106489	18.4579627775734	15.7834645512135	14.85828790988	14.1484383376675	14.245817000015	14.3325908379085	13.9993653573864	20.2732143387371	16.7763003744343	13.0391223145948	14.9381721640593	13.8460753281631	13.664709743613	14.1465166040223	15.9098078713311	15.1073206815864
24	A-19	-199	-199	-100	100	101	0	0	0	0	0	day 22+	Control	Week 12+	Week 12+	Day 20+	Female	77	White - British	NSCLC (Squamous)	NA	NA	NA	NA	NA	NA	Osteoporosis	No	No	NA	16.1312566636361	14.7619967825536	15.8500551470818	18.5240953034651	14.6132627688751	15.8889179306095	14.8917081709061	14.9890868332536	15.0758606711472	14.7426351906249	20.4721243765628	15.0979721247546	16.9498047498046	14.0931907782363	14.5893451614014	14.4079795768509	17.0700314803151	14.6722448972621	16.9294510212283
25	A-20	NA	-100	-100	100	101	0	0	0	0	0	day 22+	Control	Week 12+	Week 12+	Day 20+	Female	72	White - British	Radiological Dx	Clinical Diagnosis, T4 M3	NA	NA	NA	NA	NA	Effusion Atrial Fibrillation	Yes	No	NA	16.1312566636361	14.7619967825536	15.8500551470818	18.406736939387	14.6132627688751	14.0606191028576	14.8917081709061	14.9890868332536	15.0758606711472	14.7426351906249	21.6825799135665	17.464154512203	13.7823921478301	14.0931907782363	18.0769213483656	14.4079795768509	14.8897864372609	14.6722448972621	13.3075607949465
26	A-21	NA	-100	-100	100	101	0	0	0	0	0	day 22+	Control	Week 12+	Week 12+	Day 20+	Female	76	White - British	NSCLC (Squamous)	NA	NA	NA	NA	Yes	NA	Hypertension, Prostate Cancer, Asbestos exposure	Ex smoker	No	NA	16.1312566636361	14.7619967825536	15.8500551470818	18.9977765087365	14.6132627688751	14.0606191028576	14.8917081709061	14.9890868332536	15.0758606711472	14.7426351906249	18.5289589829127	17.2937124366085	13.7823921478301	17.3801864086189	14.5893451614014	14.4079795768509	16.6277814253428	17.7004198462924	16.0420470893861
27	A-24	NA	-100	-100	100	101	0	0	0	0	0	day 22+	Control	Week 12+	Week 12+	Day 20+	Female	73	White - British	Radiological Dx	NA	NA	Yes	NA	NA	NA	Barrett's Oesophagus Hiatus Hernia	Ex smoker	No	NA	16.1312566636361	14.7619967825536	15.8500551470818	17.4162807235133	14.6132627688751	16.3416871019505	14.8917081709061	14.9890868332536	15.0758606711472	14.7426351906249	21.6871396108063	16.1206396123428	13.7823921478301	14.0931907782363	17.3991930386022	14.4079795768509	14.8897864372609	14.6722448972621	13.3075607949465
28	A-26	NA	-100	-100	100	101	0	0	0	0	0	day 22+	Control	Week 12+	Week 12+	Day 20+	Female	62	White - British	NSCLC (Adenocarcinoma)	NA	NA	NA	NA	NA	NA	Endocarditis Aug 2016 Asthma Hysterectomy cervicalis 1980	No	No	NA	16.1312566636361	14.7619967825536	15.8500551470818	17.8181982057411	14.6132627688751	15.87771641493	14.8917081709061	14.9890868332536	15.0758606711472	14.7426351906249	21.6868896170549	15.0979721247546	15.8607746478425	14.0931907782363	16.4190271606776	14.4079795768509	14.8897864372609	14.6722448972621	13.3075607949465
29	A-27	NA	-100	-100	100	101	0	0	0	0	0	day 22+	Control	Week 12+	Week 12+	Day 20+	Female	62	White - British	NSCLC (Squamous)	NA	NA	NA	NA	NA	NA	Arthritis Hypertension Hypercholesteroamia 2004 Anal CA, Culvarca	Yes	No	NA	16.0792394325148	19.1872170067766	15.7980379159605	19.356957951874	14.5612455377537	16.9264362266529	14.8396909397848	14.9370696021323	15.0238434400258	17.2738507169398	17.161310067238	16.0914435866998	13.7303749167089	16.9944178734607	14.53732793028	14.3559623457296	14.8377692061395	16.2095759847733	16.5372333860399
30	A-28	-67	-67	-67	67	68	0	0	0	0	0	day 22+	Control	Week 04+	Week 04+	Day 20+	Female	58	White - British	NSCLC (Adenocarcinoma)	NA	NA	NA	NA	NA	NA	Ex-smoker 5 years	No	No	NA	16.1312566636361	14.7619967825536	15.8500551470818	18.5782286182032	16.6176425483444	16.7056476216552	16.0785528379365	14.9890868332536	15.0758606711472	14.7426351906249	20.6874531415778	15.0979721247546	13.7823921478301	14.0931907782363	14.5893451614014	14.4079795768509	14.8897864372609	14.6722448972621	16.580034849922
31	A-29	NA	-100	-100	100	101	0	0	0	0	0	day 22+	Control	Week 12+	Week 12+	Day 20+	Female	75	White - British	NSCLC (Adenocarcinoma)	NA	NA	NA	NA	NA	NA	Osteoporosis	No	No	NA	15.4865648190541	14.117304937972	15.2053633024998	19.3915169015047	15.1550524700153	15.2697177247591	14.2470163263244	14.3443949886718	14.4311688265653	14.0979433460433	17.4657420395682	16.0408390000616	13.1377003032509	15.7101731435977	13.9446533168199	13.7632877322697	16.4981197927947	16.282299599	15.7164566459649
32	A-32	-137	-137	-100	100	101	0	0	0	0	0	day 22+	Control	Week 12+	Week 12+	Day 20+	Male	81	White - British	NSCLC (Squamous)	None	NA	NA	NA	NA	NA	NA	No	No	NA	15.7345752398076	14.3653153587253	15.4533737232533	19.2293939611607	14.2165813450468	15.0635168090009	14.4950267470777	14.5924054094252	14.6791792473187	14.3459537667965	17.9113919873795	15.8756764435938	16.4069936442673	18.2137725110691	14.1926637375731	14.0112981530227	16.6123992945357	14.2755634734338	15.814983255646
33	A-33	NA	-100	-100	100	101	0	0	0	0	0	day 22+	Control	Week 12+	Week 12+	Day 20+	Male	63	White - British	NSCLC (Squamous)	NA	NA	NA	NA	NA	NA	Stroke MI	Yes	No	NA	16.1312566636361	15.9380422399758	15.8500551470818	19.0711909505796	14.6132627688751	17.3676443162545	14.8917081709061	14.9890868332536	15.0758606711472	16.9117351969376	18.7073152278748	16.3584143808464	13.7823921478301	17.1411932759819	14.5893451614014	14.4079795768509	14.8897864372609	16.0080521873961	15.1439384899547
34	A-34	NA	-100	-100	100	101	0	0	0	0	0	day 22+	Control	Week 12+	Week 12+	Day 20+	Female	76	White - British	Radiological Dx	Clinical Dx	NA	Yes	NA	NA	NA	NA	Ex smoker	No	NA	16.1312566636361	14.7619967825536	15.8500551470818	17.4643144056077	14.6132627688751	17.1261353198416	14.8917081709061	14.9890868332536	15.0758606711472	14.7426351906249	20.9788303213748	15.0979721247546	13.7823921478301	16.176213604293	14.5893451614014	14.4079795768509	14.8897864372609	14.6722448972621	13.3075607949465
35	A-36	-265	-265	-100	100	101	0	0	0	0	0	day 22+	Control	Week 12+	Week 12+	Day 20+	Male	60	White - British	NSCLC (Squamous)	NA	Yes	NA	NA	NA	NA	Asthma	Ex smoker	No	NA	16.1312566636361	14.7619967825536	15.8500551470818	19.7390148431177	17.6463339200602	17.3065242679483	14.8917081709061	14.9890868332536	15.0758606711472	14.7426351906249	19.6275467668821	17.1155412840971	13.7823921478301	16.3741533012439	14.5893451614014	14.4079795768509	14.8897864372609	14.6722448972621	16.7449252354316
36	A-37	-85	-85	-85	85	86	0	0	0	0	0	day 22+	Control	Week 12+	Week 12+	Day 20+	Female	76	White - British	NSCLC (Adenocarcinoma)	NA	NA	NA	NA	NA	NA	Stroke 2 years previous Hypertension	Yes	No	NA	16.1312566636361	14.7619967825536	15.8500551470818	18.4956985649252	14.6132627688751	16.6797080728643	14.8917081709061	15.9582498513456	15.0758606711472	16.0709604366037	19.4770976509913	15.0979721247546	13.7823921478301	15.3885964705496	14.5893451614014	14.4079795768509	14.8897864372609	14.6722448972621	13.3075607949465
37	A-38	NA	-100	-100	100	101	0	0	0	0	0	day 22+	Control	Week 12+	Week 12+	Day 20+	Female	76	White - British	NSCLC (Large Cell)	Radiological Dx	NA	Yes	NA	NA	NA	Hyperthyroid Osteoporosis	No	No	NA	16.1312566636361	20.2560116533087	15.8500551470818	18.9377267251189	14.6132627688751	15.3250273565576	14.8917081709061	14.9890868332536	15.0758606711472	14.7426351906249	18.1217648207547	16.0191359397081	13.7823921478301	14.0931907782363	14.5893451614014	14.4079795768509	14.8897864372609	14.6722448972621	15.1100755206234
38	A-39	NA	-100	-100	100	101	0	0	0	0	0	day 22+	Control	Week 12+	Week 12+	Day 20+	Female	68	White - British	SCLC	NA	NA	NA	Yes	NA	NA	Pelvic Mass Hypertension Peripheral Vascular Disease	Yes	No	NA	16.1312566636361	14.7619967825536	15.8500551470818	18.9531888270227	16.3814981455092	15.6912974009138	14.8917081709061	14.9890868332536	15.0758606711472	16.5120990573342	17.224836942902	15.0979721247546	13.7823921478301	14.0931907782363	14.5893451614014	14.4079795768509	14.8897864372609	15.9189185950166	17.4878572967878
39	A-40	NA	-100	-100	100	101	0	0	0	0	0	day 22+	Control	Week 12+	Week 12+	Day 20+	Female	75	White - British	SCLC	NA	NA	Yes	NA	NA	NA	Asthma Spondylitis	No	No	NA	16.1312566636361	14.7619967825536	15.8500551470818	18.9708284911141	14.6132627688751	16.457498446437	14.8917081709061	14.9890868332536	15.0758606711472	14.7426351906249	20.254232386525	16.250935604594	14.9268626825362	15.6819964747174	14.5893451614014	14.4079795768509	14.8897864372609	14.6722448972621	15.5432476395017
40	A-40	NA	-100	-100	100	101	0	0	0	0	0	day 22+	Control	Week 12+	Week 12+	Day 20+	Female	75	White - British	SCLC	NA	NA	Yes	NA	NA	NA	Asthma Spondylitis	No	No	NA	16.1312566636361	14.7619967825536	15.8500551470818	17.0820537836056	14.6132627688751	17.2978124833525	14.8917081709061	14.9890868332536	15.0758606711472	14.7426351906249	21.239920964092	16.7257023721986	13.7823921478301	14.0931907782363	14.5893451614014	14.4079795768509	14.8897864372609	15.435883662651	16.1108889449221
41	A-41	-74	-74	-74	74	75	0	0	0	0	0	day 22+	Control	Week 04+	Week 04+	Day 20+	Male	62	White - British	NSCLC (Adenocarcinoma)	Radiological Dx	NA	NA	NA	NA	Yes	NA	No	No	NA	16.1312566636361	18.1011179180155	15.8500551470818	19.4835709005557	16.1035390153542	14.0606191028576	14.8917081709061	14.9890868332536	15.0758606711472	14.7426351906249	20.0562642304778	16.1559123019544	13.7823921478301	18.003004421519	14.5893451614014	14.4079795768509	16.7301542437695	14.6722448972621	15.8801226853981
42	A-42	-158	-158	-100	100	101	0	0	0	0	0	day 22+	Control	Week 12+	Week 12+	Day 20+	Male	70	White - British	Radiological Dx	Clinical Dx	NA	Yes	NA	NA	NA	NA	No	No	NA	16.0685692228919	19.3184617955963	15.7873677063376	18.9071954685302	17.2052224824344	13.9979316621135	14.8290207301619	14.9263993925094	15.013173230403	14.6799477498807	16.2248687508841	16.491565458676	13.7197047070861	17.5715792937797	14.5266577206572	14.3452921361067	14.8270989965167	16.3556194636426	16.7117785369624
43	A-43	-79	-79	-79	79	80	0	0	0	0	0	day 22+	Control	Week 04+	Week 04+	Day 20+	Male	73	White - British	NSCLC (Adenocarcinoma)	NA	NA	NA	NA	NA	NA	Anaemia	No	No	NA	16.1312566636361	16.3933876828841	15.8500551470818	18.2766884261436	14.6132627688751	16.8376557196833	14.8917081709061	14.9890868332536	15.0758606711472	14.7426351906249	19.307590977048	16.0235352699846	13.7823921478301	15.2614916894908	16.1812732464566	14.4079795768509	14.8897864372609	14.6722448972621	15.4803574437482
44	A-45	NA	-100	-100	100	101	0	0	0	0	0	day 22+	Control	Week 12+	Week 12+	Day 20+	Female	73	White - British	NSCLC (Adenocarcinoma)	NA	Yes	Yes	NA	NA	NA	Osteoporosis Breast lump Hypertension	No	No	NA	16.1312566636361	18.0107795710419	15.8500551470818	19.0599287957804	14.6132627688751	16.3601039781588	14.8917081709061	14.9890868332536	15.0758606711472	14.7426351906249	21.0111910798299	16.1577839470853	13.7823921478301	15.9513778006711	14.5893451614014	14.4079795768509	14.8897864372609	14.6722448972621	16.7353599929128
45	A-46	-336	-336	-100	100	101	0	0	0	0	0	day 22+	Control	Week 12+	Week 12+	Day 20+	Female	51	White - British	SCLC	NA	NA	Yes	NA	NA	Yes	NA	No	No	NA	16.1312566636361	16.1000001097612	15.8500551470818	19.3673855238916	14.6132627688751	17.445648416255	14.8917081709061	14.9890868332536	15.0758606711472	16.2962913748637	18.9187912481167	15.0979721247546	17.3485611248483	14.0931907782363	14.5893451614014	14.4079795768509	14.8897864372609	14.6722448972621	16.0259522914811
46	A-47	NA	-100	-100	100	101	0	0	0	0	0	day 22+	Control	Week 12+	Week 12+	Day 20+	Female	65	White - British	Radiological Dx	NA	Yes	Yes	NA	Yes	NA	NSTEMI April 2017 Stroke CAP Sparil 2017 MI 2000	No	No	NA	16.1312566636361	14.7619967825536	15.8500551470818	19.1700503626859	14.6132627688751	16.5576895560311	14.8917081709061	14.9890868332536	15.0758606711472	14.7426351906249	20.6204935422864	16.4064047268024	16.7074668376203	14.0931907782363	17.1954968328886	14.4079795768509	14.8897864372609	15.6845273207377	17.4221347251221
47	A-50	-162	-162	-100	100	101	0	0	0	0	0	day 22+	Control	Week 12+	Week 12+	Day 20+	Male	76	White - British	NSCLC (Adenocarcinoma)	Radiological Dx (Right upper labectomy T1aN0M0 Jan 2016)	Yes	NA	NA	NA	NA	NA	Yes	No	NA	16.1312566636361	14.7619967825536	15.8500551470818	18.2851670449991	14.6132627688751	18.0621407475984	14.8917081709061	14.9890868332536	15.0758606711472	15.905076672742	18.7547015210577	15.0979721247546	13.7823921478301	16.1656263556749	14.5893451614014	14.4079795768509	14.8897864372609	14.6722448972621	15.0668920011644
48	A-51	-74	-74	-74	74	75	0	0	0	0	0	day 22+	Control	Week 04+	Week 04+	Day 20+	Male	74	White - British	NSCLC (Squamous)	NA	NA	Yes	NA	NA	NA	Arrhythmia AF HTN Osteoporosis	No	No	NA	16.1312566636361	18.0761123335858	15.8500551470818	18.8384373610084	14.6132627688751	16.6164923547053	15.8523284831772	14.9890868332536	16.7120004507351	14.7426351906249	19.5488590840267	16.427705150543	17.0264883956804	15.8312026004802	14.5893451614014	14.4079795768509	14.8897864372609	14.6722448972621	15.9589104525166
49	A-54	-81	-81	-81	81	82	0	0	0	0	0	day 22+	Control	Week 04+	Week 04+	Day 20+	Female	81	White - British	SCLC	Radiological Dx T4N2M1a	NA	NA	NA	NA	NA	Renal failure (recent AKI) Diverticulitis Parapelvic cyst	Ex smoker	No	NA	16.1129754992329	18.7454712490731	15.8317739826786	19.7860664919467	16.8813417070581	16.0177815329888	14.8734270065029	14.9708056688504	15.0575795067439	14.7243540262217	17.8061822119339	16.4505299480011	16.086452004931	15.534383422631	14.5710639969982	14.3896984124477	14.8715052728577	14.6539637328589	16.6156935601079
50	A-56	-9	-9	-9	9	10	0	0	0	1	1	day 0 - 21	Dying	Week 02	Week 02	Day 5-9	Male	78	White - British	Radiological Dx	NA	Yes	Yes	NA	Yes	NA	AF Parkinsons	No	No	NA	16.1312566636361	14.7619967825536	15.8500551470818	17.946224592927	14.6132627688751	17.0685283749334	14.8917081709061	14.9890868332536	15.0758606711472	14.7426351906249	19.4174765701213	15.0979721247546	16.1450070684722	14.0931907782363	14.5893451614014	14.4079795768509	14.8897864372609	14.6722448972621	14.7135493316334
51	A-57	-3	-3	-3	3	4	1	1	1	1	1	day 0 - 21	Dying	Week 01	Week 01	Day 0-4	Female	74	White - British	NSCLC (Adenocarcinoma)	NA	NA	NA	NA	NA	NA	Emphysema	No	Yes	Cath : PTFE AquaFlate (Coated latex)	16.1312566636361	19.173876380377	15.8500551470818	18.2841346172947	14.6132627688751	16.0012849424387	14.8917081709061	14.9890868332536	15.0758606711472	14.7426351906249	19.9585570026875	16.6101894850768	13.7823921478301	14.0931907782363	14.5893451614014	14.4079795768509	14.8897864372609	14.6722448972621	13.3075607949465
52	A-58	-77	-77	-77	77	78	0	0	0	0	0	day 22+	Control	Week 04+	Week 04+	Day 20+	Male	88	White - British	Radiological Dx	Clinical Dx	Yes	Yes	NA	NA	NA	Hypertension Ischaemic Heart Disease Benign Prostate Hypertrophy	No	No	NA	15.5281719247324	18.3810754053266	15.2469704081782	17.7794371279479	14.0101780299718	16.6541968444065	14.2886234320027	14.3860020943501	14.4727759322436	14.1395504517215	20.9717435162632	14.494887385851	15.0771680562089	16.6668985295816	17.337263892179	13.8048948379479	15.9487488178613	14.0691601583588	12.7044760560493
53	A-59	-181	-181	-100	100	101	0	0	0	0	0	day 22+	Control	Week 12+	Week 12+	Day 20+	Male	68	White - Irish	Radiological Dx	T3N1M1b	Yes	Yes	NA	NA	NA	Partial seizures	Yes	Yes	Silicon bead?/bond?-band unlabelled	16.1312566636361	14.7619967825536	15.8500551470818	16.9554941597643	14.6132627688751	15.935218419806	14.8917081709061	14.9890868332536	15.0758606711472	14.7426351906249	21.5735409295476	16.4706841768523	13.7823921478301	14.0931907782363	14.5893451614014	17.1159943878656	14.8897864372609	14.6722448972621	13.3075607949465
54	A-61	NA	-100	-100	100	101	0	0	0	0	0	day 22+	Control	Week 12+	Week 12+	Day 20+	Female	71	White - British	NSCLC (Squamous)	NA	NA	Yes	NA	NA	NA	Arthritis of spine	No	No	NA	16.1312566636361	18.3857506911369	15.8500551470818	17.1139538021898	17.3883845955204	17.0543358228805	16.7602358119396	14.9890868332536	15.0758606711472	14.7426351906249	20.9772048003422	17.2404911306883	15.5911189648107	15.6498083080503	14.5893451614014	14.4079795768509	14.8897864372609	16.2115247899869	16.1385067205669
55	A-62	-12	-12	-12	12	13	0	0	0	0	1	day 0 - 21	Dying	Week 02	Week 02	Day 10-14	Male	79	White - British	Other	not circled	NA	Yes	NA	NA	NA	PE, IHD, PPM	No	No	NA	16.1312566636361	14.7619967825536	15.8500551470818	18.2547852024643	18.2044127020594	16.3045260880634	14.8917081709061	14.9890868332536	15.0758606711472	14.7426351906249	21.0017113998739	17.2710183313284	13.7823921478301	16.2764304793004	14.5893451614014	14.4079795768509	14.8897864372609	14.6722448972621	17.4441269249003
56	A-63	-14	-14	-14	14	15	0	0	0	0	1	day 0 - 21	Dying	Week 02	Week 02	Day 10-14	Female	85	White - British	NSCLC (Adenocarcinoma)	NA	NA	NA	NA	NA	NA	NA	No	No	NA	16.1312566636361	19.111898384146	15.8500551470818	17.0853288957034	14.6132627688751	15.3351602962189	14.8917081709061	14.9890868332536	15.0758606711472	14.7426351906249	21.1553658756519	15.0979721247546	16.0497517117264	14.0931907782363	15.420162636543	14.4079795768509	14.8897864372609	14.6722448972621	13.3075607949465
57	A-63	-8	-8	-8	8	9	0	0	0	1	1	day 0 - 21	Dying	Week 02	Week 02	Day 5-9	Female	85	White - British	NSCLC (Adenocarcinoma)	NA	NA	NA	NA	NA	NA	NA	No	No	NA	16.1312566636361	20.7945374796609	15.8500551470818	17.8837859872932	14.6132627688751	15.2417023263053	14.8917081709061	14.9890868332536	15.0758606711472	14.7426351906249	21.7396769443342	16.8251110220808	16.0561453508186	14.0931907782363	18.207763129073	14.4079795768509	14.8897864372609	14.6722448972621	13.3075607949465
58	A-63	-1	-1	-1	1	2	1	1	1	1	1	day 0 - 21	Dying	Week 01	Week 01	Day 0-4	Female	85	White - British	NSCLC (Adenocarcinoma)	NA	NA	NA	NA	NA	NA	NA	No	No	NA	16.1312566636361	19.9372833890581	15.8500551470818	18.1191102455868	14.6132627688751	15.8648722016558	14.8917081709061	16.4670428929732	15.0758606711472	14.7426351906249	21.776281729534	17.0916924124433	13.7823921478301	14.0931907782363	17.2234139374103	14.4079795768509	14.8897864372609	14.6722448972621	13.3075607949465
59	A-66	-32	-32	-32	32	33	0	0	0	0	0	day 22+	Control	Week 04+	Week 04+	Day 20+	Male	70	White - British	NSCLC (Adenocarcinoma)	NA	NA	NA	NA	NA	NA	NA	No	No	NA	16.1312566636361	16.9346236812485	15.8500551470818	19.740504307624	17.7975228023404	17.0989377038881	16.3145041853938	14.9890868332536	15.0758606711472	14.7426351906249	21.423739965744	17.3038373540938	16.4503257596074	14.0931907782363	14.5893451614014	14.4079795768509	14.8897864372609	14.6722448972621	16.1745213519853
60	A-67	-19	-19	-19	19	20	0	0	0	0	0	day 0 - 21	Dying	Week 03	Week 03	Day 15-19	Male	75	White - British	NSCLC (Adenocarcinoma)	NA	NA	Yes	NA	NA	NA	NA	No	No	NA	16.1312566636361	14.7619967825536	15.8500551470818	17.1662036672125	14.6132627688751	16.7288207620739	14.8917081709061	14.9890868332536	15.0758606711472	14.7426351906249	19.1035739315585	15.0979721247546	13.7823921478301	14.0931907782363	14.5893451614014	14.4079795768509	14.8897864372609	14.6722448972621	13.3075607949465
61	A-67	-15	-15	-15	15	16	0	0	0	0	1	day 0 - 21	Dying	Week 03	Week 03	Day 15-19	Male	75	White - British	NSCLC (Adenocarcinoma)	NA	NA	Yes	NA	NA	NA	NA	No	No	NA	16.1312566636361	14.7619967825536	17.3831963668997	18.416491501316	16.5786790488233	17.8704543374882	16.4639681378875	14.9890868332536	16.540621854017	14.7426351906249	20.6807399916966	17.08913635203	15.4290743472507	14.0931907782363	14.5893451614014	14.4079795768509	14.8897864372609	16.8018161395423	15.8606421887391
62	C-01	-123	-123	-100	100	101	0	0	0	0	0	day 22+	Control	Week 12+	Week 12+	Day 20+	Male	69	White - British	NSCLC (Adenocarcinoma)	NA	NA	Yes	NA	NA	NA	High Cholesterol	No	No	NA	16.1312566636361	14.7619967825536	15.8500551470818	18.529326481355	16.7578623077506	16.5872028785561	14.8917081709061	14.9890868332536	15.0758606711472	16.1568978149937	18.4525241577813	15.0979721247546	13.7823921478301	14.0931907782363	14.5893451614014	14.4079795768509	14.8897864372609	14.6722448972621	14.9713547392543
63	C-02	-177	-177	-100	100	101	0	0	0	0	0	day 22+	Control	Week 12+	Week 12+	Day 20+	Male	69	White - British	SCLC	NA	NA	NA	NA	NA	NA	Arthritis	No	No	NA	15.7377183280089	18.5058504440677	15.4565168114546	18.698464668532	14.2197244332481	16.5909610897779	14.498169835279	14.5955484976265	14.68232233552	14.3490968549978	17.4749257392713	16.4350004547054	13.3888538122042	16.0323995981974	14.1958068257744	14.014441241224	14.4962481016338	16.6056634659024	15.565492179322
64	C-03	NA	-100	-100	100	101	0	0	0	0	0	day 22+	Control	Week 12+	Week 12+	Day 20+	Male	52	White - British	NSCLC (Adenocarcinoma)	NA	NA	NA	NA	NA	NA	NA	Yes	No	NA	16.1312566636361	14.7619967825536	15.8500551470818	17.9884701014511	16.2400272250726	16.2359398403003	14.8917081709061	14.9890868332536	15.0758606711472	16.2851763198835	19.0911653779428	16.0061642609794	15.6265601048568	15.9591505629686	14.5893451614014	14.4079795768509	14.8897864372609	14.6722448972621	15.989767611666
65	C-04	-29	-29	-29	29	30	0	0	0	0	0	day 22+	Dying	Week 04+	Week 04+	Day 20+	Female	70	White - British	SCLC	NA	NA	Yes	NA	NA	NA	Pleurisy, Spondylitis	Yes	No	NA	16.1312566636361	18.4444772673699	15.8500551470818	19.1018758218502	14.6132627688751	14.0606191028576	14.8917081709061	14.9890868332536	15.0758606711472	15.9053933990614	20.2107705534073	15.0979721247546	13.7823921478301	14.0931907782363	17.2104462427241	14.4079795768509	14.8897864372609	14.6722448972621	13.3075607949465
66	C-04	-24	-24	-24	24	25	0	0	0	0	0	day 22+	Dying	Week 04	Week 04+	Day 20+	Female	70	White - British	SCLC	NA	NA	Yes	NA	NA	NA	Pleurisy, Spondylitis	Yes	No	NA	16.1312566636361	18.5354803469294	15.8500551470818	18.175837855725	14.6132627688751	15.2055738078918	14.8917081709061	14.9890868332536	15.0758606711472	15.9625658872986	20.3790904583627	15.0979721247546	16.6006284611808	14.0931907782363	18.3939457270736	14.4079795768509	14.8897864372609	14.6722448972621	13.3075607949465
67	C-04	-22	-22	-22	22	23	0	0	0	0	0	day 22+	Dying	Week 04	Week 04+	Day 20+	Female	70	White - British	SCLC	NA	NA	Yes	NA	NA	NA	Pleurisy, Spondylitis	Yes	No	NA	16.1312566636361	17.8679658897057	15.8500551470818	19.0894040758017	14.6132627688751	16.6340664157562	14.8917081709061	14.9890868332536	15.0758606711472	16.8092312095629	21.5499090815068	16.6358984773373	16.4359732161251	14.0931907782363	17.9982351601294	14.4079795768509	14.8897864372609	14.6722448972621	13.3075607949465
68	C-04	-1	-1	-1	1	2	1	1	1	1	1	day 0 - 21	Dying	Week 01	Week 01	Day 0-4	Female	70	White - British	SCLC	NA	NA	Yes	NA	NA	NA	Pleurisy, Spondylitis	Yes	No	NA	16.1312566636361	14.7619967825536	15.8500551470818	18.1001025176913	14.6132627688751	16.4019046326681	14.8917081709061	14.9890868332536	15.0758606711472	14.7426351906249	18.5212842348881	16.4680176046982	13.7823921478301	14.0931907782363	15.6605453560512	19.1859916993673	14.8897864372609	14.6722448972621	14.7013255873725
69	C-05	NA	-100	-100	100	101	0	0	0	0	0	day 22+	Control	Week 12+	Week 12+	Day 20+	Female	49	White - British	Other	NSCLC - Metastatic	NA	NA	NA	NA	Yes	NA	No	No	NA	16.1312566636361	17.5623630273736	15.8500551470818	18.1709073448187	14.6132627688751	17.0639259227526	14.8917081709061	14.9890868332536	15.0758606711472	14.7426351906249	19.9238176096791	15.0979721247546	13.7823921478301	15.9668038140759	17.2865444018573	14.4079795768509	14.8897864372609	14.6722448972621	16.0806280242507
70	C-06	NA	-100	-100	100	101	0	0	0	0	0	day 22+	Control	Week 12+	Week 12+	Day 20+	Male	86	White - British	NSCLC (Squamous)	NA	NA	NA	NA	NA	NA	Liposarcoma 2007, High BP HTN, High Cholesterol, CKD2	Ex smoker	No	NA	16.1312566636361	14.7619967825536	15.8500551470818	18.1014561557999	14.6132627688751	15.7901958458278	14.8917081709061	14.9890868332536	15.0758606711472	14.7426351906249	17.2295657229089	15.0979721247546	13.7823921478301	14.0931907782363	14.5893451614014	14.4079795768509	14.8897864372609	14.6722448972621	14.0007079755044
71	C-07	-90	-90	-90	90	91	0	0	0	0	0	day 22+	Control	Week 12+	Week 12+	Day 20+	Male	82	White - British	Other	Now primary lung 2017	NA	Yes	NA	NA	NA	NA	No	No	NA	16.1312566636361	14.7619967825536	15.8500551470818	19.0674652755423	14.6132627688751	16.2257396375109	16.4717631972066	14.9890868332536	16.7735093958194	14.7426351906249	19.1944917315714	15.0979721247546	13.7823921478301	14.0931907782363	14.5893451614014	14.4079795768509	14.8897864372609	14.6722448972621	15.2038188896833
72	C-08	-28	-28	-28	28	29	0	0	0	0	0	day 22+	Dying	Week 04	Week 04+	Day 20+	Female	67	White - British	NSCLC (Adenocarcinoma)	NA	Yes	Yes	NA	Yes	NA	NA	Yes	No	NA	16.0967907641503	14.7275308830677	15.815589247596	18.028378083022	14.5787968693892	15.6148516110085	14.8572422714203	16.1297924669196	15.0413947716613	15.7117077307994	21.5047195278009	16.4658944664102	15.2980023031274	16.6405594207334	16.007746912867	14.3735136773651	16.2978839896551	14.6377789977762	15.9348958410911
73	C-09	-120	-120	-100	100	101	0	0	0	0	0	day 22+	Control	Week 12+	Week 12+	Day 20+	Female	60	White - British	NSCLC (Adenocarcinoma)	NA	Yes	NA	NA	NA	NA	Psoriasis, Hypothyroidism, Mild LV dysfunction	No	No	NA	16.1312566636361	18.2504240965553	15.8500551470818	18.0017597501071	16.4614651892697	16.8914342050636	14.8917081709061	14.9890868332536	15.0758606711472	14.7426351906249	19.0883542069389	15.0979721247546	15.8505236095298	14.0931907782363	14.5893451614014	14.4079795768509	14.8897864372609	14.6722448972621	16.1243607839619
74	C-10	NA	-100	-100	100	101	0	0	0	0	0	day 22+	Control	Week 12+	Week 12+	Day 20+	Female	65	White - British	NSCLC (Adenocarcinoma)	NA	NA	NA	NA	NA	NA	High BP, High Cholesterol	No	No	NA	16.1312566636361	14.7619967825536	15.8500551470818	17.0512796841017	14.6132627688751	16.8833684973433	14.8917081709061	14.9890868332536	15.0758606711472	14.7426351906249	20.7957572895218	15.0979721247546	16.9635284589303	14.0931907782363	14.5893451614014	14.4079795768509	14.8897864372609	14.6722448972621	13.3075607949465
75	C-12	-110	-110	-100	100	101	0	0	0	0	0	day 22+	Control	Week 12+	Week 12+	Day 20+	Female	59	White - British	NSCLC (Adenocarcinoma)	Dx w 1/6/17	NA	NA	NA	NA	NA	None of note	No	No	NA	16.1312566636361	17.3496375512171	15.8500551470818	18.0087409602973	14.6132627688751	14.0606191028576	14.8917081709061	14.9890868332536	15.0758606711472	14.7426351906249	21.7644597928221	17.0460303282155	13.7823921478301	14.0931907782363	19.0668644429419	14.4079795768509	14.8897864372609	14.6722448972621	13.3075607949465
76	C-13	NA	-100	-100	100	101	0	0	0	0	0	day 22+	Control	Week 12+	Week 12+	Day 20+	Male	75	White - British	NSCLC (Squamous)	NA	Yes	Yes	Yes	NA	NA	Type 2 diabetes	No	No	NA	16.1312566636361	14.7619967825536	15.8500551470818	18.413855585457	14.6132627688751	16.2848296844106	16.4246952532407	14.9890868332536	15.0758606711472	14.7426351906249	20.0834716521321	15.0979721247546	15.8200216354904	14.0931907782363	14.5893451614014	14.4079795768509	14.8897864372609	15.4849969262631	13.3075607949465
77	C-14	-9	-9	-9	9	10	0	0	0	1	1	day 0 - 21	Dying	Week 02	Week 02	Day 5-9	Male	66	White - British	NSCLC (Adenocarcinoma)	NA	NA	NA	NA	NA	NA	None	No	No	NA	16.1312566636361	18.0191987327711	15.8500551470818	17.1241902305772	14.6132627688751	15.7164759398251	14.8917081709061	14.9890868332536	16.1152114957785	14.7426351906249	15.5944090110684	18.3535092983759	13.7823921478301	14.0931907782363	17.2596386851676	14.4079795768509	14.8897864372609	14.6722448972621	15.678744439331
78	C-15	NA	-100	-100	100	101	0	0	0	0	0	day 22+	Control	Week 12+	Week 12+	Day 20+	Male	52	White - British	NSCLC (Adenocarcinoma)	NA	NA	NA	NA	NA	NA	None	No	No	NA	16.1312566636361	18.5226167787631	15.8500551470818	18.0928520044509	14.6132627688751	17.5324968869968	14.8917081709061	14.9890868332536	15.0758606711472	14.7426351906249	19.0423102684374	16.2847863465268	15.9787048397055	17.9361350252069	14.5893451614014	14.4079795768509	14.8897864372609	15.8984659189439	16.7874483754645
79	C-16	-63	-63	-63	63	64	0	0	0	0	0	day 22+	Control	Week 04+	Week 04+	Day 20+	Female	65	White - British	SCLC	NA	NA	Yes	NA	NA	NA	NA	No	Yes	Careline	16.1312566636361	17.6131367878801	15.8500551470818	18.2011530475485	14.6132627688751	15.6130771332661	14.8917081709061	14.9890868332536	15.0758606711472	16.431192806663	21.7248151315952	17.7913165992228	13.7823921478301	14.0931907782363	17.1448675893455	17.6010781511513	14.8897864372609	14.6722448972621	13.3075607949465
80	C-17	-8	-8	-8	8	9	0	0	0	1	1	day 0 - 21	Dying	Week 02	Week 02	Day 5-9	Female	58	White - British	SCLC	NA	NA	NA	NA	NA	NA	NA	Yes	No	NA	16.1312566636361	14.7619967825536	15.8500551470818	18.3487670395544	14.6132627688751	17.4145458264724	14.8917081709061	14.9890868332536	15.0758606711472	15.9253959470109	20.8279059139506	15.0979721247546	13.7823921478301	15.8089235122858	14.5893451614014	16.5248271568462	14.8897864372609	14.6722448972621	15.8314754145591
81	C-18	NA	-100	-100	100	101	0	0	0	0	0	day 22+	Control	Week 12+	Week 12+	Day 20+	Female	68	White - British	SCLC	NA	NA	NA	NA	NA	NA	Hypertension, High cholesterol, Reflux	Ex smoker	No	NA	16.1312566636361	14.7619967825536	15.8500551470818	18.0905753956134	14.6132627688751	17.151884649057	15.8668488775316	14.9890868332536	15.0758606711472	14.7426351906249	19.3474163220106	15.0979721247546	13.7823921478301	14.8329417134207	14.5893451614014	14.4079795768509	14.8897864372609	14.6722448972621	15.254230372338
82	C-19	-66	-66	-66	66	67	0	0	0	0	0	day 22+	Control	Week 04+	Week 04+	Day 20+	Female	68	White - British	NSCLC (Adenocarcinoma)	NA	Yes	NA	NA	NA	NA	NA	No	No	NA	16.1312566636361	14.7619967825536	15.8500551470818	17.7472019071632	14.6132627688751	17.2310473044312	14.8917081709061	14.9890868332536	15.0758606711472	14.7426351906249	20.2903418488558	15.0979721247546	13.7823921478301	14.0931907782363	14.5893451614014	14.4079795768509	14.8897864372609	14.6722448972621	14.8645964114821
83	C-20	-51	-51	-51	51	52	0	0	0	0	0	day 22+	Control	Week 04+	Week 04+	Day 20+	Female	85	White - British	NSCLC (Adenocarcinoma)	NA	NA	Yes	Yes	NA	NA	PPM-LBOB	Ex smoker	No	NA	16.1312566636361	17.5473698048764	15.8500551470818	19.1228774140862	14.6132627688751	17.1358784336194	17.401749349819	14.9890868332536	15.0758606711472	14.7426351906249	20.9017271525874	16.1560601908408	15.5605640895131	14.0931907782363	14.5893451614014	14.4079795768509	14.8897864372609	15.6754020838401	15.156606696163
84	MC-01	-19	-19	-19	19	20	0	0	0	0	0	day 0 - 21	Dying	Week 03	Week 03	Day 15-19	Female	62	White - British	NSCLC (Adenocarcinoma)	NA	NA	Yes	NA	NA	NA	SLE	No	No	NA	16.1312566636361	19.1878953015563	15.8500551470818	19.2561804562374	16.5905283276781	15.712336099506	14.8917081709061	14.9890868332536	15.0758606711472	14.7426351906249	19.6903255068329	15.0979721247546	13.7823921478301	14.0931907782363	14.5893451614014	14.4079795768509	14.8897864372609	14.6722448972621	17.502942565032
85	MC-03	-116	-116	-100	100	101	0	0	0	0	0	day 22+	Control	Week 12+	Week 12+	Day 20+	Male	87	White - British	Radiological Dx	NA	NA	Yes	NA	NA	NA	RA	No	Yes	Foley	16.1312566636361	19.9111281079799	15.8500551470818	17.8218576571737	14.6132627688751	16.1127952285052	14.8917081709061	14.9890868332536	15.0758606711472	14.7426351906249	18.476593368786	16.0262329617235	17.2420897455628	14.0931907782363	14.5893451614014	18.2761206206963	14.8897864372609	14.6722448972621	16.375302020944
86	MC-04	-30	-30	-30	30	31	0	0	0	0	0	day 22+	Dying	Week 04+	Week 04+	Day 20+	Female	65	White - British	NSCLC (Adenocarcinoma)	NA	NA	Yes	NA	NA	NA	NA	Yes	Yes	Foley	16.1312566636361	16.7386686978173	15.8500551470818	18.0741448542173	14.6132627688751	16.0194750377107	14.8917081709061	14.9890868332536	15.0758606711472	14.7426351906249	21.5893767931882	15.9936601365518	13.7823921478301	14.0931907782363	15.7463221524896	14.4079795768509	14.8897864372609	14.6722448972621	13.3075607949465
87	MC-05	-15	-15	-15	15	16	0	0	0	0	1	day 0 - 21	Dying	Week 03	Week 03	Day 15-19	Female	81	White - British	SCLC	NA	NA	NA	Yes	NA	NA	NA	No	No	NA	16.1312566636361	19.3944476773888	15.8500551470818	18.1682747944646	14.6132627688751	16.3073689880369	14.8917081709061	14.9890868332536	15.0758606711472	14.7426351906249	20.3517685311193	16.1567007900694	14.9661433432111	14.0931907782363	17.1134997726701	14.4079795768509	14.8897864372609	14.6722448972621	13.3075607949465
88	MC-05	-12	-12	-12	12	13	0	0	0	0	1	day 0 - 21	Dying	Week 02	Week 02	Day 10-14	Female	81	White - British	SCLC	NA	NA	NA	Yes	NA	NA	NA	No	No	NA	16.1312566636361	18.0458283291494	15.8500551470818	18.8551284883503	14.6132627688751	17.171074388109	14.8917081709061	14.9890868332536	15.0758606711472	14.7426351906249	21.4540482282609	16.7560243700474	13.7823921478301	14.0931907782363	17.2829090778499	14.4079795768509	14.8897864372609	15.56422333765	16.5661317511983
89	MC-05	-6	-6	-6	6	7	0	0	1	1	1	day 0 - 21	Dying	Week 01	Week 01	Day 5-9	Female	81	White - British	SCLC	NA	NA	NA	Yes	NA	NA	NA	No	No	NA	18.5226907569396	19.0217743880837	18.1677474517323	18.7319793380211	14.6132627688751	16.7868189828076	14.8917081709061	14.9890868332536	15.0758606711472	14.7426351906249	21.5546575100062	18.3167457007147	13.7823921478301	14.0931907782363	16.3933099223864	14.4079795768509	14.8897864372609	17.0151954084385	17.5850538191373
90	MC-05	-1	-1	-1	1	2	1	1	1	1	1	day 0 - 21	Dying	Week 01	Week 01	Day 0-4	Female	81	White - British	SCLC	NA	NA	NA	Yes	NA	NA	NA	No	No	NA	16.1312566636361	18.5037976138511	15.8500551470818	19.1758801573952	14.6132627688751	17.0064727162129	14.8917081709061	14.9890868332536	15.0758606711472	14.7426351906249	19.0920030041592	17.296111427658	13.7823921478301	15.0317470548616	14.5893451614014	14.4079795768509	14.8897864372609	16.1742793677131	17.3677617147049
91	MC-05	0	0	0	0	1	1	1	1	1	1	day 0 - 21	Dying	Week 01	Week 01	Day 0-4	Female	81	White - British	SCLC	NA	NA	NA	Yes	NA	NA	NA	No	No	NA	17.5916914803206	18.5856190164782	15.8500551470818	18.7730101316234	14.6132627688751	17.158997467548	14.8917081709061	14.9890868332536	15.0758606711472	14.7426351906249	19.6220425265258	17.4052041715942	13.7823921478301	15.163779011866	15.2824923419612	17.6279518736652	14.8897864372609	16.0845008108625	16.5917087581937
92	MC-06	-7	-7	-7	7	8	0	0	1	1	1	day 0 - 21	Dying	Week 01	Week 01	Day 5-9	Male	66	White - British	SCLC	NA	NA	Yes	NA	NA	NA	NA	No	No	NA	16.1312566636361	18.8432270803609	15.8500551470818	18.0411696574017	14.6132627688751	16.3394738048752	15.8854995648699	14.9890868332536	15.0758606711472	15.5431566601084	20.6865357259072	16.2540241681826	13.7823921478301	14.0931907782363	14.5893451614014	14.4079795768509	14.8897864372609	14.6722448972621	16.1506728060078
93	MC-06	-2	-2	-2	2	3	1	1	1	1	1	day 0 - 21	Dying	Week 01	Week 01	Day 0-4	Male	66	White - British	SCLC	NA	NA	Yes	NA	NA	NA	NA	No	No	NA	16.1312566636361	17.4572011251798	15.8500551470818	18.3509653257771	14.6132627688751	15.3769541494617	14.8917081709061	14.9890868332536	15.0758606711472	14.7426351906249	19.6150200952141	15.0979721247546	13.7823921478301	14.0931907782363	14.5893451614014	14.4079795768509	14.8897864372609	15.3653920778219	15.2839082714013
94	MC-07	-14	-14	-14	14	15	0	0	0	0	1	day 0 - 21	Dying	Week 02	Week 02	Day 10-14	Female	53	White - British	NSCLC (Adenocarcinoma)	NA	NA	NA	NA	NA	NA	DVT, Previous Breast Cancerm Hypothyroidism, Alcoholic cirrhosis of liver	Yes	No	NA	16.1312566636361	17.2004354580274	15.8500551470818	17.4751276139046	14.6132627688751	16.787133728653	14.8917081709061	14.9890868332536	16.3824419498971	16.0102217571881	20.2370629956905	15.0979721247546	13.7823921478301	14.0931907782363	14.5893451614014	14.4079795768509	14.8897864372609	14.6722448972621	14.7271697809404
95	MC-08	-29	-29	-29	29	30	0	0	0	0	0	day 22+	Dying	Week 04+	Week 04+	Day 20+	Male	70	White - British	NSCLC (Squamous)	NA	Yes	NA	NA	Yes	NA	TIA, AF	No	No	NA	16.1312566636361	16.5309446310629	15.8500551470818	16.973154856887	14.6132627688751	16.3998980720874	14.8917081709061	14.9890868332536	15.0758606711472	14.7426351906249	15.5944090110684	16.3864432105313	13.7823921478301	17.582310592709	17.7087183012908	14.4079795768509	14.8897864372609	14.6722448972621	16.4608838995167
96	MC-08	-21	-21	-21	21	22	0	0	0	0	0	day 0 - 21	Dying	Week 03	Week 03	Day 20+	Male	70	White - British	NSCLC (Squamous)	NA	Yes	NA	NA	Yes	NA	TIA, AF	No	No	NA	16.1312566636361	14.7619967825536	15.8500551470818	18.2184497919227	14.6132627688751	15.3884902739797	14.8917081709061	14.9890868332536	15.0758606711472	14.7426351906249	15.5944090110684	16.6204657876353	14.4755393283893	18.1498651231678	18.1119967333185	14.4079795768509	14.8897864372609	14.6722448972621	15.9772912454072
97	MC-09	-139	-139	-100	100	101	0	0	0	0	0	day 22+	Control	Week 12+	Week 12+	Day 20+	Male	47	White - British	SCLC	NA	NA	Yes	NA	NA	NA	NA	Yes	No	NA	16.1312566636361	14.7619967825536	15.8500551470818	17.2989449150558	14.6132627688751	15.7529829231189	14.8917081709061	14.9890868332536	15.0758606711472	16.1299926007703	22.2606773625778	17.0203595045391	13.7823921478301	16.2552747824864	17.2462077109995	14.4079795768509	14.8897864372609	14.6722448972621	16.2184027797374
98	MC-10	-26	-26	-26	26	27	0	0	0	0	0	day 22+	Dying	Week 04	Week 04+	Day 20+	Female	65	White - British	NSCLC (Adenocarcinoma)	NA	NA	Yes	NA	NA	NA	NA	Yes	No	NA	16.1312566636361	14.7619967825536	15.8500551470818	19.4203747728504	14.6132627688751	16.1216094702581	17.3895338888316	14.9890868332536	17.0714533938179	14.7426351906249	21.22463665174	16.5407225167131	13.7823921478301	14.0931907782363	14.5893451614014	14.4079795768509	14.8897864372609	14.6722448972621	16.0159654677097
99	MC-10	-18	-18	-18	18	19	0	0	0	0	0	day 0 - 21	Dying	Week 03	Week 03	Day 15-19	Female	65	White - British	NSCLC (Adenocarcinoma)	NA	NA	Yes	NA	NA	NA	NA	Yes	No	NA	16.1312566636361	17.7270803407025	15.8500551470818	19.1203982922947	14.6132627688751	15.4953577250077	16.7354704596348	14.9890868332536	15.0758606711472	14.7426351906249	21.6324278340625	16.1563559030165	13.7823921478301	14.0931907782363	16.8577965920383	14.4079795768509	14.8897864372609	14.6722448972621	13.3075607949465
100	MC-10	-11	-11	-11	11	12	0	0	0	0	1	day 0 - 21	Dying	Week 02	Week 02	Day 10-14	Female	65	White - British	NSCLC (Adenocarcinoma)	NA	NA	Yes	NA	NA	NA	NA	Yes	No	NA	16.1312566636361	18.4867668669362	15.8500551470818	19.0351572884512	14.6132627688751	16.6598914300529	16.7099628679609	14.9890868332536	15.0758606711472	16.6376053785077	21.0725611962066	16.2362583478676	15.1482691121439	14.0931907782363	16.7701007857871	14.4079795768509	14.8897864372609	14.6722448972621	13.3075607949465
101	MC-11	-6	-6	-6	6	7	0	0	1	1	1	day 0 - 21	Dying	Week 01	Week 01	Day 5-9	Female	61	White - British	NSCLC (Adenocarcinoma)	NA	NA	NA	NA	NA	NA	Myosins	Ex smoker	No	NA	16.1312566636361	19.5215543672084	15.8500551470818	19.4860581827877	14.6132627688751	17.3559531108172	14.8917081709061	14.9890868332536	15.0758606711472	14.7426351906249	21.0503172884232	17.100012312527	13.7823921478301	14.0931907782363	14.5893451614014	14.4079795768509	14.8897864372609	17.1273304200735	15.5411530164509
102	MC-12	-19	-19	-19	19	20	0	0	0	0	0	day 0 - 21	Dying	Week 03	Week 03	Day 15-19	Female	66	White - British	NSCLC (Adenocarcinoma)	NA	NA	NA	NA	NA	NA	NA	No	No	NA	16.1312566636361	17.4160570348869	15.8500551470818	20.0090720992503	14.6132627688751	16.4968607997698	14.8917081709061	14.9890868332536	15.0758606711472	14.7426351906249	20.9410743759566	16.7527726871476	16.1197710466988	15.0632230801131	14.5893451614014	14.4079795768509	14.8897864372609	16.2515630415348	15.4502637183794
103	MC-13	-21	-21	-21	21	22	0	0	0	0	0	day 0 - 21	Dying	Week 03	Week 03	Day 20+	Female	81	White - British	NSCLC (Adenocarcinoma)	NA	NA	NA	NA	NA	NA	Osteoarthritis, Essential Hypertension	Ex smoker	No	NA	16.1312566636361	16.1558136972115	15.8500551470818	17.6829712492564	17.8030832386498	16.6380925298996	15.646039356436	14.9890868332536	15.0758606711472	14.7426351906249	20.3839328595054	15.0979721247546	13.7823921478301	15.1719558347149	14.5893451614014	14.4079795768509	15.5829336178208	14.6722448972621	16.8651005150476
104	MC-13	-13	-13	-13	13	14	0	0	0	0	1	day 0 - 21	Dying	Week 02	Week 02	Day 10-14	Female	81	White - British	NSCLC (Adenocarcinoma)	NA	NA	NA	NA	NA	NA	Osteoarthritis, Essential Hypertension	Ex smoker	No	NA	16.1312566636361	16.0419918422934	15.8500551470818	18.0874937290759	14.6132627688751	15.5930250475226	14.8917081709061	14.9890868332536	15.0758606711472	14.7426351906249	20.2863427547109	15.0979721247546	13.7823921478301	14.0931907782363	14.5893451614014	14.4079795768509	14.8897864372609	14.6722448972621	16.1964423982268
105	MC-14	-95	-95	-95	95	96	0	0	0	0	0	day 22+	Control	Week 12+	Week 12+	Day 20+	Male	49	White - British	NSCLC (Adenocarcinoma)	NA	NA	NA	NA	NA	NA	Emphysema, Suicidal ideation, pseudomeningocoele	No	No	NA	16.1312566636361	19.1214150691997	15.8500551470818	18.1300152388212	14.6132627688751	15.764059508034	14.8917081709061	14.9890868332536	15.0758606711472	14.7426351906249	21.1249584193528	15.0979721247546	13.7823921478301	15.9289901753333	17.9560504285641	14.4079795768509	14.8897864372609	14.6722448972621	13.3075607949465
106	MC-15	-229	-229	-100	100	101	0	0	0	0	0	day 22+	Control	Week 12+	Week 12+	Day 20+	Male	65	White - British	NSCLC (Squamous)	NA	NA	NA	NA	NA	Yes	NA	Yes	No	NA	16.1312566636361	14.7619967825536	15.8500551470818	17.7529286803883	14.6132627688751	17.9182887899392	16.5860491801843	14.9890868332536	15.0758606711472	14.7426351906249	20.0528747219087	15.0979721247546	13.7823921478301	14.0931907782363	14.5893451614014	14.4079795768509	14.8897864372609	14.6722448972621	14.672951092799
107	MC-15	-152	-152	-100	100	101	0	0	0	0	0	day 22+	Control	Week 12+	Week 12+	Day 20+	Male	65	White - British	NSCLC (Squamous)	NA	NA	NA	NA	NA	Yes	NA	Yes	No	NA	16.1312566636361	19.1136205430103	17.2293635188843	18.8441393667748	14.6132627688751	17.1394985476538	14.8917081709061	14.9890868332536	15.0758606711472	14.7426351906249	20.7427815524991	16.9701893073957	13.7823921478301	16.2489610930927	14.5893451614014	14.4079795768509	16.6122219743242	17.0916150519822	16.5116155651297
108	MC-15	-145	-145	-100	100	101	0	0	0	0	0	day 22+	Control	Week 12+	Week 12+	Day 20+	Male	65	White - British	NSCLC (Squamous)	NA	NA	NA	NA	NA	Yes	NA	Yes	No	NA	16.1312566636361	18.816015997894	18.1434002800506	18.8996425288399	14.6132627688751	16.7697806321106	14.8917081709061	14.9890868332536	15.0758606711472	14.7426351906249	21.6041513437462	17.4701065943975	13.7823921478301	14.0931907782363	14.5893451614014	14.4079795768509	14.8897864372609	16.8734105445098	15.2659433602005
109	MC-16	-170	-170	-100	100	101	0	0	0	0	0	day 22+	Control	Week 12+	Week 12+	Day 20+	Male	57	White - British	NSCLC (Squamous)	NA	NA	NA	NA	NA	NA	NA	Yes	No	NA	16.1312566636361	16.4590651881177	17.397371233373	17.7670053219542	16.4579359236587	15.545247094862	14.8917081709061	14.9890868332536	15.0758606711472	14.7426351906249	22.2202027646988	19.0444198811392	16.7345863839888	14.0931907782363	18.3597104624025	14.4079795768509	14.8897864372609	14.6722448972621	13.3075607949465
110	MC-16	-167	-167	-100	100	101	0	0	0	0	0	day 22+	Control	Week 12+	Week 12+	Day 20+	Male	57	White - British	NSCLC (Squamous)	NA	NA	NA	NA	NA	NA	NA	Yes	No	NA	16.1312566636361	16.6597722902422	17.8792914398906	18.1483603937351	16.1976725270723	15.7257662899233	14.8917081709061	14.9890868332536	15.0758606711472	14.7426351906249	21.352635141405	17.0841604437691	16.0477761856491	14.0931907782363	14.5893451614014	14.4079795768509	14.8897864372609	14.6722448972621	14.9251761992964
111	MC-18	-8	-8	-8	8	9	0	0	0	1	1	day 0 - 21	Dying	Week 02	Week 02	Day 5-9	Male	81	White - British	Radiological Dx	NA	NA	NA	NA	NA	NA	Transient Ischaemic attack, endarterectomy of carotid artery, pacemaker, peripheral vascular disease	No	Yes	Convene	16.1312566636361	18.9622382292296	17.5973060554965	18.2898465107211	14.6132627688751	14.0606191028576	14.8917081709061	14.9890868332536	15.0758606711472	14.7426351906249	19.9868745308738	16.6401602798305	14.9546964903162	16.1755370469773	14.5893451614014	18.730297756939	14.8897864372609	16.3105417808501	15.9602903009523
112	R-01	-27	-27	-27	27	28	0	0	0	0	0	day 22+	Dying	Week 04	Week 04+	Day 20+	Female	85	White - British	SCLC	NA	NA	Yes	NA	Yes	NA	AF	No	No	NA	16.1312566636361	17.1982821560458	15.8500551470818	19.0091199958732	15.6681217604719	17.6663891264955	14.8917081709061	14.9890868332536	15.0758606711472	14.7426351906249	19.3684339251758	15.0979721247546	13.7823921478301	15.4760855925917	14.5893451614014	14.4079795768509	14.8897864372609	14.6722448972621	15.460593567881
113	R-01	-20	-20	-20	20	21	0	0	0	0	0	day 0 - 21	Dying	Week 03	Week 03	Day 20+	Female	85	White - British	SCLC	NA	NA	Yes	NA	Yes	NA	AF	No	No	NA	16.1312566636361	18.0083079929177	15.8500551470818	18.2237505994541	14.6132627688751	17.551432363999	14.8917081709061	14.9890868332536	15.0758606711472	14.7426351906249	19.4220615202383	15.0979721247546	15.3710277272886	14.0931907782363	14.5893451614014	14.4079795768509	14.8897864372609	14.6722448972621	15.2298557888503
114	R-01	-13	-13	-13	13	14	0	0	0	0	1	day 0 - 21	Dying	Week 02	Week 02	Day 10-14	Female	85	White - British	SCLC	NA	NA	Yes	NA	Yes	NA	AF	No	No	NA	16.1312566636361	14.7619967825536	15.8500551470818	17.6683031691888	14.6132627688751	17.3951464114393	14.8917081709061	14.9890868332536	15.0758606711472	14.7426351906249	19.7961829992259	15.0979721247546	13.7823921478301	14.0931907782363	14.5893451614014	14.4079795768509	14.8897864372609	14.6722448972621	14.5849667152609
115	R-02	-64	-64	-64	64	65	0	0	0	0	0	day 22+	Control	Week 04+	Week 04+	Day 20+	Male	68	White - British	NSCLC (Adenocarcinoma)	NA	Yes	NA	NA	NA	NA	Type 2 DM	No	No	NA	16.1312566636361	14.7619967825536	15.8500551470818	17.9727282553382	14.6132627688751	16.7142595728978	14.8917081709061	14.9890868332536	15.0758606711472	14.7426351906249	18.4216607435958	15.0979721247546	15.6825506448618	16.1700594405137	14.5893451614014	14.4079795768509	14.8897864372609	15.892388817241	15.7150978964283
116	R-02	-6	-6	-6	6	7	0	0	1	1	1	day 0 - 21	Dying	Week 01	Week 01	Day 5-9	Male	68	White - British	NSCLC (Adenocarcinoma)	NA	Yes	NA	NA	NA	NA	Type 2 DM	No	No	NA	16.1312566636361	14.7619967825536	15.8500551470818	18.9020752501248	14.6132627688751	17.3615205262876	15.8784974615722	15.8731481109596	15.0758606711472	14.7426351906249	19.5604564728415	16.4552350935196	13.7823921478301	14.0931907782363	14.5893451614014	14.4079795768509	14.8897864372609	16.5136170841912	15.8642124404654
117	R-02	-2	-2	-2	2	3	1	1	1	1	1	day 0 - 21	Dying	Week 01	Week 01	Day 0-4	Male	68	White - British	NSCLC (Adenocarcinoma)	NA	Yes	NA	NA	NA	NA	Type 2 DM	No	No	NA	17.0899116059644	14.7619967825536	16.9944386726809	18.7031859193665	14.6132627688751	17.4163925490655	14.8917081709061	14.9890868332536	15.0758606711472	15.795370409917	19.6289181061116	17.2102401350664	13.7823921478301	14.0931907782363	14.5893451614014	14.4079795768509	14.8897864372609	16.7824021073969	15.5002132588963
118	R-03	-2	-2	-2	2	3	1	1	1	1	1	day 0 - 21	Dying	Week 01	Week 01	Day 0-4	Male	87	White - British	NSCLC (Adenocarcinoma)	T4	NA	NA	NA	NA	NA	MI x5 CVS x4 SKD Epilepsy	No	No	NA	16.1312566636361	18.3642278882066	15.8500551470818	18.3829473082535	14.6132627688751	16.4793552691983	14.8917081709061	14.9890868332536	15.0758606711472	15.7922547014058	18.7921202651066	15.0979721247546	16.6527177981418	14.0931907782363	14.5893451614014	14.4079795768509	14.8897864372609	16.0140924359733	14.5566399573463
119	R-04	-44	-44	-44	44	45	0	0	0	0	0	day 22+	Control	Week 04+	Week 04+	Day 20+	Female	85	White - British	NSCLC (Adenocarcinoma)	Bilateral lung cancer	NA	NA	NA	NA	NA	Hypertension only pmh	No	No	NA	16.1312566636361	19.4592800637063	15.8500551470818	18.8695081309247	14.6132627688751	17.7593373001924	14.8917081709061	14.9890868332536	15.0758606711472	14.7426351906249	20.4964676154534	16.1991844574335	17.1786908964384	14.0931907782363	14.5893451614014	14.4079795768509	14.8897864372609	14.6722448972621	15.6048992190464
120	R-05	-12	-12	-12	12	13	0	0	0	0	1	day 0 - 21	Dying	Week 02	Week 02	Day 10-14	Female	79	White - British	Other	Unknown primary	NA	NA	NA	NA	NA	NA	No	No	NA	16.1312566636361	14.7619967825536	15.8500551470818	18.2782009996972	14.6132627688751	16.4482669353507	14.8917081709061	14.9890868332536	15.0758606711472	14.7426351906249	18.7573376492356	15.0979721247546	16.7108689729045	14.0931907782363	14.5893451614014	14.4079795768509	14.8897864372609	14.6722448972621	15.8850472077586
121	R-05	-7	-7	-7	7	8	0	0	1	1	1	day 0 - 21	Dying	Week 01	Week 01	Day 5-9	Female	79	White - British	Other	Unknown primary	NA	NA	NA	NA	NA	NA	No	No	NA	16.1312566636361	14.7619967825536	15.8500551470818	15.5788156814808	14.6132627688751	14.0606191028576	14.8917081709061	14.9890868332536	15.0758606711472	14.7426351906249	15.5944090110684	15.0979721247546	13.7823921478301	14.0931907782363	14.5893451614014	14.4079795768509	14.8897864372609	14.6722448972621	13.3075607949465
122	R-06	-70	-70	-70	70	71	0	0	0	0	0	day 22+	Control	Week 04+	Week 04+	Day 20+	Male	78	White - British	Other	Bilateral lung cancer	NA	NA	NA	NA	NA	NA	No	No	NA	16.1312566636361	14.7619967825536	15.8500551470818	18.0654182876973	14.6132627688751	16.5875551321824	14.8917081709061	14.9890868332536	15.0758606711472	14.7426351906249	16.5507379573128	15.0979721247546	13.7823921478301	14.0931907782363	14.5893451614014	14.4079795768509	14.8897864372609	14.6722448972621	16.75569967715
123	R-07	-33	-33	-33	33	34	0	0	0	0	0	day 22+	Control	Week 04+	Week 04+	Day 20+	Female	77	White - British	NSCLC (Squamous)	NA	Yes	Yes	NA	NA	NA	Type 2 DM Pancreatectomy for gallstone pancreatitis	Ex smoker	No	NA	16.1312566636361	18.4909754663303	15.8500551470818	17.0096686819274	14.6132627688751	17.102158071646	15.9522242847897	14.9890868332536	15.8758915969054	14.7426351906249	17.9119393466766	15.0979721247546	13.7823921478301	14.0931907782363	14.5893451614014	14.4079795768509	14.8897864372609	14.6722448972621	15.1368609824436
124	R-08	-79	-79	-79	79	80	0	0	0	0	0	day 22+	Control	Week 04+	Week 04+	Day 20+	Female	62	White - British	NSCLC (Adenocarcinoma)	NA	NA	NA	NA	NA	NA	NA	No	No	NA	16.1312566636361	14.7619967825536	15.8500551470818	15.5788156814808	14.6132627688751	15.480938557566	16.0283634850681	14.9890868332536	15.0758606711472	14.7426351906249	18.7854873997221	15.0979721247546	13.7823921478301	14.0931907782363	14.5893451614014	14.4079795768509	14.8897864372609	14.6722448972621	15.8791478680992
125	R-09	-5	-5	-5	5	6	0	1	1	1	1	day 0 - 21	Dying	Week 01	Week 01	Day 5-9	Male	81	White - British	Other	Unknown - bronchoscopy showed malignant cells but pt refused further diagnostic tests	NA	NA	NA	NA	NA	AAA	Yes	No	NA	16.1312566636361	14.7619967825536	15.8500551470818	17.6183128065817	14.6132627688751	17.0822880762381	14.8917081709061	14.9890868332536	15.0758606711472	14.7426351906249	19.2645294628841	15.0979721247546	15.5559935747682	14.0931907782363	14.5893451614014	14.4079795768509	14.8897864372609	15.7846371085952	15.3626712838488
126	R-10	-11	-11	-11	11	12	0	0	0	0	1	day 0 - 21	Dying	Week 02	Week 02	Day 10-14	Male	87	White - British	NSCLC (Squamous)	T3N2 ono	NA	Yes	NA	NA	NA	NA	No	Yes	Unknown	16.1312566636361	14.7619967825536	15.8500551470818	17.893200939327	14.6132627688751	17.5979124129395	16.1405113318426	14.9890868332536	16.4794622916553	14.7426351906249	18.8881595886102	15.0979721247546	13.7823921478301	14.0931907782363	14.5893451614014	14.4079795768509	14.8897864372609	14.6722448972621	14.7486945911078
127	R-10	-4	-4	-4	4	5	0	1	1	1	1	day 0 - 21	Dying	Week 01	Week 01	Day 0-4	Male	87	White - British	NSCLC (Squamous)	T3N2 ono	NA	Yes	NA	NA	NA	NA	No	Yes	Unknown	17.4502530994907	16.8258177002183	17.293143410576	20.475908278492	14.6132627688751	17.3655287839382	16.3915197600154	14.9890868332536	16.6586993927202	14.7426351906249	19.7760242303473	16.2647375244129	13.7823921478301	14.0931907782363	14.5893451614014	14.4079795768509	14.8897864372609	14.6722448972621	14.8947578835474
128	R-11	-27	-27	-27	27	28	0	0	0	0	0	day 22+	Dying	Week 04	Week 04+	Day 20+	Female	84	White - British	Other	Lymphangitic carcinomatosis	NA	Yes	NA	Yes	NA	Hypothyroidism	No	No	BLANK	16.1312566636361	16.6193498544755	15.8500551470818	18.9336151187392	14.6132627688751	17.1911641915897	16.0137515075081	14.9890868332536	15.0758606711472	16.0612526697172	20.0376407583083	15.0979721247546	14.7686808029822	14.0931907782363	14.5893451614014	14.4079795768509	14.8897864372609	14.6722448972621	14.7108864923103
129	R-11	-19	-19	-19	19	20	0	0	0	0	0	day 0 - 21	Dying	Week 03	Week 03	Day 15-19	Female	84	White - British	Other	Lymphangitic carcinomatosis	NA	Yes	NA	Yes	NA	Hypothyroidism	No	No	BLANK	16.1312566636361	14.7619967825536	15.8500551470818	18.5992791116049	14.6132627688751	16.452526949138	14.8917081709061	14.9890868332536	15.0758606711472	14.7426351906249	19.5640140783516	15.0979721247546	13.7823921478301	14.0931907782363	14.5893451614014	14.4079795768509	14.8897864372609	14.6722448972621	14.7555678152059
130	R-12	-38	-38	-38	38	39	0	0	0	0	0	day 22+	Control	Week 04+	Week 04+	Day 20+	Male	69	White - British	Other	Not documented in notes /ICE/EPRO	Yes	Yes	NA	NA	NA	Type 2 DM	No	No	NA	17.8795729417046	14.7619967825536	16.9854461914095	18.4915098378839	14.6132627688751	14.0606191028576	14.8917081709061	14.9890868332536	15.0758606711472	14.7426351906249	19.1771881517342	17.1037643748177	13.7823921478301	14.0931907782363	14.5893451614014	14.4079795768509	14.8897864372609	14.6722448972621	15.1877546750614
131	R-12	-15	-15	-15	15	16	0	0	0	0	1	day 0 - 21	Dying	Week 03	Week 03	Day 15-19	Male	69	White - British	Other	Not documented in notes /ICE/EPRO	Yes	Yes	NA	NA	NA	Type 2 DM	No	No	NA	16.1312566636361	17.9797870706007	15.8500551470818	18.5220987782335	14.6132627688751	15.1070545825384	14.8917081709061	14.9890868332536	15.0758606711472	14.7426351906249	17.2884524352543	16.4379087486284	16.1129496328905	14.0931907782363	14.5893451614014	14.4079795768509	14.8897864372609	14.6722448972621	15.7926092484756
132	R-12	-9	-9	-9	9	10	0	0	0	1	1	day 0 - 21	Dying	Week 02	Week 02	Day 5-9	Male	69	White - British	Other	Not documented in notes /ICE/EPRO	Yes	Yes	NA	NA	NA	Type 2 DM	No	No	NA	16.1312566636361	14.7619967825536	16.6352271110818	16.2719628620407	14.6132627688751	15.3373981845872	14.8917081709061	14.9890868332536	15.0758606711472	14.7426351906249	19.9752420907965	16.8879312429017	13.7823921478301	14.0931907782363	14.5893451614014	14.4079795768509	14.8897864372609	14.6722448972621	13.3075607949465
133	R-13	-394	-394	-100	100	101	0	0	0	0	0	day 22+	Control	Week 12+	Week 12+	Day 20+	Male	68	White - British	SCLC	NA	NA	NA	NA	NA	NA	Hypoadrenalism Hyperthyroidism Left lower lobe CAP on admission (Community-Acquired Pneumonia)	No	No	NA	16.1312566636361	16.8760053275716	16.9402198687931	18.14210228095	14.6132627688751	18.1223169713954	17.0057985778205	14.9890868332536	17.289151136334	14.7426351906249	20.0720993726094	16.8366579147712	13.7823921478301	14.0931907782363	14.5893451614014	14.4079795768509	14.8897864372609	15.9461621905704	16.2259235201943
134	R-13	-392	-392	-100	100	101	0	0	0	0	0	day 22+	Control	Week 12+	Week 12+	Day 20+	Male	68	White - British	SCLC	NA	NA	NA	NA	NA	NA	Hypoadrenalism Hyperthyroidism Left lower lobe CAP on admission (Community-Acquired Pneumonia)	No	No	NA	16.1312566636361	19.2483342017823	18.0332359699166	20.1749619554695	14.6132627688751	17.9148983815381	16.9092316025102	14.9890868332536	15.0758606711472	14.7426351906249	20.6935140740091	17.7007144033018	13.7823921478301	14.0931907782363	14.5893451614014	14.4079795768509	14.8897864372609	16.8798371169137	17.1278528276379
135	R-13	-16	-16	-16	16	17	0	0	0	0	0	day 0 - 21	Dying	Week 03	Week 03	Day 15-19	Male	68	White - British	SCLC	NA	NA	NA	NA	NA	NA	Hypoadrenalism Hyperthyroidism Left lower lobe CAP on admission (Community-Acquired Pneumonia)	No	No	NA	16.1312566636361	14.7619967825536	15.8500551470818	16.6726756950781	14.6132627688751	15.6232903471752	16.1877888638157	14.9890868332536	15.0758606711472	14.7426351906249	22.2392642437337	17.213464284661	13.7823921478301	14.0931907782363	14.5893451614014	14.4079795768509	14.8897864372609	14.6722448972621	14.8538688228028
136	R-14	-70	-70	-70	70	71	0	0	0	0	0	day 22+	Control	Week 04+	Week 04+	Day 20+	Female	71	White - British	Other	Unknown	NA	Yes	Yes	NA	NA	Bronchiectasis AF Diverticular disease	No	No	NA	16.1312566636361	15.4551439631134	15.8500551470818	16.9428267290046	14.6132627688751	15.8374585708359	14.8917081709061	14.9890868332536	15.0758606711472	14.7426351906249	20.8216296188496	15.0979721247546	16.5233260648613	14.0931907782363	14.5893451614014	14.4079795768509	14.8897864372609	14.6722448972621	15.1368951290349
137	R-15	-219	-219	-100	100	101	0	0	0	0	0	day 22+	Control	Week 12+	Week 12+	Day 20+	Male	65	White - British	NSCLC (Adenocarcinoma)	NA	NA	NA	NA	NA	NA	NA	Yes	No	NA	16.1312566636361	14.7619967825536	15.8500551470818	18.4203504494111	14.6132627688751	17.1739997228625	14.8917081709061	14.9890868332536	15.0758606711472	14.7426351906249	19.6457105414697	15.0979721247546	13.7823921478301	14.0931907782363	14.5893451614014	14.4079795768509	14.8897864372609	14.6722448972621	16.0256153831731
138	R-16	-51	-51	-51	51	52	0	0	0	0	0	day 22+	Control	Week 04+	Week 04+	Day 20+	Male	84	White - British	NSCLC (Adenocarcinoma)	NA	NA	NA	NA	NA	NA	NA	Ex smoker	Yes	?? not sure if catheterised or not?	16.1312566636361	16.5774507856914	18.0731016782316	16.9986925501182	14.6132627688751	17.540183319921	17.2615987014752	14.9890868332536	15.0758606711472	14.7426351906249	19.4038394416998	16.4325769934873	13.7823921478301	14.0931907782363	14.5893451614014	18.5380333225309	14.8897864372609	14.6722448972621	15.030190634314
139	R-17	-10	-10	-10	10	11	0	0	0	1	1	day 0 - 21	Dying	Week 02	Week 02	Day 10-14	Male	60	White - British	SCLC	NA	Yes	NA	NA	NA	Yes	Bipolar	Yes	No	NA	16.1312566636361	18.0621407475984	15.8500551470818	17.9307008633787	14.6132627688751	14.0606191028576	14.8917081709061	14.9890868332536	15.0758606711472	14.7426351906249	17.9161880911928	15.0979721247546	13.7823921478301	14.0931907782363	14.5893451614014	14.4079795768509	14.8897864372609	14.6722448972621	14.8361295929483
140	R-18	-10	-10	-10	10	11	0	0	0	1	1	day 0 - 21	Dying	Week 02	Week 02	Day 10-14	Male	54	White - British	NSCLC (Adenocarcinoma)	NA	NA	Yes	NA	NA	NA	Schizophrenia	Ex smoker	No	???	16.1312566636361	14.7619967825536	15.8500551470818	18.1014561557999	14.6132627688751	16.6582221796355	14.8917081709061	14.9890868332536	15.0758606711472	14.7426351906249	22.2293139128806	18.2954331174297	13.7823921478301	14.0931907782363	14.5893451614014	14.4079795768509	14.8897864372609	14.6722448972621	16.9218707301249
141	R-19	-54	-54	-54	54	55	0	0	0	0	0	day 22+	Control	Week 04+	Week 04+	Day 20+	Female	68	White - British	NSCLC (Adenocarcinoma)	NA	NA	NA	NA	NA	NA	PRevious breast cancer	No	Yes	??? unknown	16.1312566636361	19.8220140904959	15.8500551470818	19.9590496655401	14.6132627688751	15.5202411955049	14.8917081709061	14.9890868332536	15.0758606711472	14.7426351906249	18.775541050432	16.9394995374095	16.1926478672781	15.6263089642586	14.5893451614014	14.4079795768509	16.9943534102858	16.5540542699628	15.962087246629
142	R-20	-29	-29	-29	29	30	0	0	0	0	0	day 22+	Dying	Week 04+	Week 04+	Day 20+	Female	66	White - British	NSCLC (Adenocarcinoma)	NA	NA	NA	NA	NA	NA	NA	Yes	No	NA	16.1312566636361	16.838253925085	16.9761984698283	18.5457256681541	14.6132627688751	16.6543962543565	15.9294849186953	14.9890868332536	15.0758606711472	14.7426351906249	20.4053255100134	17.3100748992675	13.7823921478301	14.0931907782363	14.5893451614014	14.4079795768509	14.8897864372609	17.0068938220431	14.9940621643461
143	R-20	-17	-17	-17	17	18	0	0	0	0	0	day 0 - 21	Dying	Week 03	Week 03	Day 15-19	Female	66	White - British	NSCLC (Adenocarcinoma)	NA	NA	NA	NA	NA	NA	NA	Yes	No	NA	16.1312566636361	16.0564721304086	15.8500551470818	18.2984924995963	14.6132627688751	15.4514610843177	14.8917081709061	14.9890868332536	15.0758606711472	15.7413346109785	17.8881209005663	16.2767800379861	17.4328613567788	15.7142548229927	14.5893451614014	14.4079795768509	16.3394327716588	15.6894126822783	15.8646743189995
144	R-22	-202	-202	-100	100	101	0	0	0	0	0	day 22+	Control	Week 12+	Week 12+	Day 20+	Male	52	White - British	NSCLC (Squamous)	NA	NA	NA	NA	NA	NA	IVDU; Osteomyelitis -> Right leg amputation	Yes	No	NA	16.1312566636361	17.5271060383619	15.8500551470818	18.879343508	16.1442093021754	16.9637922299786	14.8917081709061	16.0875143741678	15.0758606711472	14.7426351906249	20.5853477488267	15.7911193053145	16.8764851049641	16.2463523568496	14.5893451614014	14.4079795768509	14.8897864372609	14.6722448972621	15.5365842950536
145	R-23	-19	-19	-19	19	20	0	0	0	0	0	day 0 - 21	Dying	Week 03	Week 03	Day 15-19	Male	89	White - British	Other	Multiple undeterminate lung lesions	Yes	Yes	NA	Yes	NA	Previous CVA	No	No	NA	17.7841431333118	17.7183135897635	17.1258363214839	18.0993120484502	14.6132627688751	16.1855897999215	14.8917081709061	14.9890868332536	15.0758606711472	14.7426351906249	20.2575267655339	17.1800373162287	15.7335431421348	14.0931907782363	14.5893451614014	14.4079795768509	16.0022052231892	17.1930532948277	15.2294512140374
146	R-23	-17	-17	-17	17	18	0	0	0	0	0	day 0 - 21	Dying	Week 03	Week 03	Day 15-19	Male	89	White - British	Other	Multiple undeterminate lung lesions	Yes	Yes	NA	Yes	NA	Previous CVA	No	No	NA	16.1312566636361	18.6275851186916	15.8500551470818	18.6065161200461	14.6132627688751	16.8953957269394	14.8917081709061	14.9890868332536	15.0758606711472	14.7426351906249	19.0177243420473	16.520522548375	17.424522222439	14.0931907782363	14.5893451614014	14.4079795768509	14.8897864372609	16.7872386219242	15.5554544911972
147	R-24	-205	-205	-100	100	101	0	0	0	0	0	day 22+	Control	Week 12+	Week 12+	Day 20+	Female	72	White - British	NSCLC (Squamous)	NA	NA	Yes	NA	NA	NA	PEs	No	No	NA	16.1312566636361	14.7619967825536	15.8500551470818	18.594126762763	14.6132627688751	17.3937748259002	15.953009664682	14.9890868332536	15.0758606711472	14.7426351906249	21.1672914197856	16.8435225887961	17.3704580821065	15.9442754549752	14.5893451614014	14.4079795768509	14.8897864372609	14.6722448972621	15.5685790936811
148	R-25	-18	-18	-18	18	19	0	0	0	0	0	day 0 - 21	Dying	Week 03	Week 03	Day 15-19	Male	67	White - British	SCLC	NA	NA	Yes	NA	NA	NA	AF, Cirrhosis, pmh TIA residual memory impairment.	Ex smoker	No	NA	16.1312566636361	16.2220548652518	15.8500551470818	18.1279315620241	14.6132627688751	15.814349235112	14.8917081709061	14.9890868332536	15.0758606711472	14.7426351906249	21.553858149452	16.1642583664055	13.7823921478301	17.5380073633728	18.1399351980779	14.4079795768509	14.8897864372609	14.6722448972621	15.6786649891264
149	R-25	-16	-16	-16	16	17	0	0	0	0	0	day 0 - 21	Dying	Week 03	Week 03	Day 15-19	Male	67	White - British	SCLC	NA	NA	Yes	NA	NA	NA	AF, Cirrhosis, pmh TIA residual memory impairment.	Ex smoker	No	NA	16.1312566636361	16.7413078020541	15.8500551470818	17.8388579557313	14.6132627688751	15.3898699505052	14.8917081709061	14.9890868332536	15.0758606711472	14.7426351906249	20.7310155700416	16.3369265561684	16.7772243074843	15.9453105572079	16.3743514505302	14.4079795768509	14.8897864372609	16.4028678939597	15.5923323468281
150	R-26	-22	-22	-22	22	23	0	0	0	0	0	day 22+	Dying	Week 04	Week 04+	Day 20+	Male	60	White - British	NSCLC (Squamous)	NA	NA	NA	NA	NA	NA	Angina, 2 x Stents Dec 2016.	Yes	No	NA	16.1312566636361	17.5717884397816	15.8500551470818	17.7728941580676	14.6132627688751	17.128300388439	16.2889382424659	14.9890868332536	15.0758606711472	16.1857333646336	20.465489100861	16.7349180039554	15.8346754172897	14.0931907782363	14.5893451614014	14.4079795768509	14.8897864372609	16.0269062490743	15.9985190077492
151	R-26	-6	-6	-6	6	7	0	0	1	1	1	day 0 - 21	Dying	Week 01	Week 01	Day 5-9	Male	60	White - British	NSCLC (Squamous)	NA	NA	NA	NA	NA	NA	Angina, 2 x Stents Dec 2016.	Yes	No	NA	16.1312566636361	14.7619967825536	15.8500551470818	18.3966345783701	16.1585709613906	17.5256034084774	14.8917081709061	14.9890868332536	15.0758606711472	15.8969341341154	17.4160570348869	17.9465536810269	13.7823921478301	14.0931907782363	14.5893451614014	14.4079795768509	14.8897864372609	16.9154327422855	16.1871200952802
152	R-27	-58	-58	-58	58	59	0	0	0	0	0	day 22+	Control	Week 04+	Week 04+	Day 20+	Female	65	White - British	SCLC	NA	NA	NA	NA	NA	NA	NA	Ex smoker	No	NA	16.1312566636361	20.0476722309684	15.8500551470818	17.8812251664315	14.6132627688751	17.3458649787017	14.8917081709061	14.9890868332536	15.0758606711472	14.7426351906249	20.6628700529446	16.5065247331968	17.4195185982786	14.0931907782363	14.5893451614014	14.4079795768509	14.8897864372609	15.6135860391295	15.8305884965408
153	R-28	-29	-29	-29	29	30	0	0	0	0	0	day 22+	Dying	Week 04+	Week 04+	Day 20+	Female	83	White - British	Other	NA	NA	Yes	NA	NA	NA	Hypertension	No	No	NA	16.1312566636361	14.7619967825536	17.1649822710769	18.0997638216678	14.6132627688751	16.4502523031119	14.8917081709061	14.9890868332536	15.0758606711472	14.7426351906249	20.0956985551021	17.7080920356919	15.564668672772	14.0931907782363	14.5893451614014	14.4079795768509	14.8897864372609	17.7825937062897	16.1175194850066
154	R-28	-22	-22	-22	22	23	0	0	0	0	0	day 22+	Dying	Week 04	Week 04+	Day 20+	Female	83	White - British	Other	NA	NA	Yes	NA	NA	NA	Hypertension	No	No	NA	16.1312566636361	17.2419566252218	15.8500551470818	18.9230632728941	14.6132627688751	17.767871191026	16.0292591913363	14.9890868332536	16.1820419967947	14.7426351906249	19.5910121117353	16.6597722902422	16.696501564988	14.0931907782363	14.5893451614014	14.4079795768509	14.8897864372609	17.2151750319903	17.3837741678056
155	R-28	-15	-15	-15	15	16	0	0	0	0	1	day 0 - 21	Dying	Week 03	Week 03	Day 15-19	Female	83	White - British	Other	NA	NA	Yes	NA	NA	NA	Hypertension	No	No	NA	16.1312566636361	14.7619967825536	15.8500551470818	18.4719346135628	14.6132627688751	17.0642440142066	14.8917081709061	14.9890868332536	15.7747260823366	14.7426351906249	20.2532367097756	16.222700681309	15.9398795751326	15.1611162490092	14.5893451614014	14.4079795768509	14.8897864372609	16.7428440692278	16.0588652567547
156	R-29	0	0	0	0	1	1	1	1	1	1	day 0 - 21	Dying	Week 01	Week 01	Day 0-4	Male	77	White - British	NSCLC (Adenocarcinoma)	NA	NA	NA	NA	Yes	NA	NA	No	No	NA	16.1312566636361	14.7619967825536	15.8500551470818	19.0760944888134	16.448855603506	17.816663228558	14.8917081709061	14.9890868332536	15.0758606711472	15.5592219875804	17.5881192086017	16.5990154810882	14.9202692520563	16.58032513973	14.5893451614014	15.5510410636326	14.8897864372609	17.0861848935767	16.5038129142697
157	R-30	-363	-363	-100	100	101	0	0	0	0	0	day 22+	Control	Week 12+	Week 12+	Day 20+	Female	72	White - British	NSCLC (Adenocarcinoma)	NA	Yes	NA	NA	NA	NA	2 DM, Hypertension	No	No	NA	16.1312566636361	14.7619967825536	15.8500551470818	19.4166296763559	14.6132627688751	16.9287228879477	14.8917081709061	14.9890868332536	15.0758606711472	14.7426351906249	20.5145154847886	16.7655020931204	13.7823921478301	14.0931907782363	14.5893451614014	14.4079795768509	16.4780701055201	16.1489863813236	14.9614745163472
158	R-31	-45	-45	-45	45	46	0	0	0	0	0	day 22+	Control	Week 04+	Week 04+	Day 20+	Female	48	Mixed - White & Black African	NSCLC (Adenocarcinoma)	NA	NA	NA	NA	NA	NA	CVA (2018); Peripheral vascular disease	Yes	No	NA	16.1312566636361	19.4576549908007	15.8500551470818	19.6679844491792	16.2354846534383	16.7046228564076	14.8917081709061	14.9890868332536	15.0758606711472	17.1195366156339	20.594520922835	15.0979721247546	15.8497873556897	14.0931907782363	14.5893451614014	14.4079795768509	14.8897864372609	14.6722448972621	16.3494765420414
159	R-32	-1	-1	-1	1	2	1	1	1	1	1	day 0 - 21	Dying	Week 01	Week 01	Day 0-4	Male	82	White - British	NSCLC (Adenocarcinoma)	NA	NA	NA	NA	NA	NA	NA	No	No	NA	16.1312566636361	14.7619967825536	15.8500551470818	16.6955823416669	14.6132627688751	17.304650438543	16.9791462784481	14.9890868332536	17.4133127806934	14.7426351906249	19.1239322237098	15.0979721247546	13.7823921478301	14.0931907782363	14.5893451614014	16.6476654597151	14.8897864372609	15.5707941302488	15.9123990132478
160	WHI-001	-1	-1	-1	1	2	1	1	1	1	1	day 0 - 21	Dying	Week 01	Week 01	Day 0-4	Male	84	White - British	NSCLC (Squamous)	Radiological Dx.	Yes	Yes	Yes	NA	NA	T2DM, Angina, Aoritic Stenosis	Ex smoker	Yes	BIOCATH Foley Catheter (BARDS)	17.5888252737302	18.1097633432221	15.8500551470818	18.2794282833065	14.6132627688751	16.4230359399664	14.8917081709061	14.9890868332536	15.0758606711472	14.7426351906249	17.2551160149867	17.635884130869	15.7425279285426	15.7472870095058	14.5893451614014	17.2411575308196	14.8897864372609	16.7038250901108	16.0554369618289
161	WHI-003	-34	-34	-34	34	35	0	0	0	0	0	day 22+	Control	Week 04+	Week 04+	Day 20+	Female	73	White - British	NSCLC (Adenocarcinoma)	Radiological Dx	NA	NA	NA	NA	Yes	Asthma, Hypertension	No	Yes	Catheter later inserted on April admission - BAIRD BIOCATH.	16.1312566636361	14.7619967825536	17.1291949095572	18.7505870145772	14.6132627688751	17.1088720665014	14.8917081709061	14.9890868332536	15.0758606711472	14.7426351906249	19.2423368054143	17.8597097982052	13.7823921478301	14.0931907782363	14.5893451614014	14.4079795768509	14.8897864372609	16.6003756166788	15.8441471070705
162	WHI-003	-32	-32	-32	32	33	0	0	0	0	0	day 22+	Control	Week 04+	Week 04+	Day 20+	Female	73	White - British	NSCLC (Adenocarcinoma)	Radiological Dx	NA	NA	NA	NA	Yes	Asthma, Hypertension	No	Yes	Catheter later inserted on April admission - BAIRD BIOCATH.	16.1312566636361	19.5169667021441	15.8500551470818	19.0523350859047	14.6132627688751	17.7998497598458	14.8917081709061	14.9890868332536	15.0758606711472	14.7426351906249	20.1291949427729	17.2646616906078	13.7823921478301	14.0931907782363	14.5893451614014	14.4079795768509	14.8897864372609	16.1705453963985	15.9934281718094
163	WHI-003	-4	-4	-4	4	5	0	1	1	1	1	day 0 - 21	Dying	Week 01	Week 01	Day 0-4	Female	73	White - British	NSCLC (Adenocarcinoma)	Radiological Dx	NA	NA	NA	NA	Yes	Asthma, Hypertension	No	Yes	Catheter later inserted on April admission - BAIRD BIOCATH.	17.6953144576794	14.7619967825536	16.8848917268838	19.1173009266526	14.6132627688751	16.5620345266587	14.8917081709061	14.9890868332536	15.0758606711472	14.7426351906249	19.1871723595314	17.9292958519409	15.1685872714239	15.4483649520067	14.5893451614014	20.0027608120192	14.8897864372609	17.4313202700078	16.4789984449305
164	WHI-004	-18	-18	-18	18	19	0	0	0	0	0	day 0 - 21	Dying	Week 03	Week 03	Day 15-19	Male	64	White - British	NSCLC (Squamous)	Clinical Dx. - via EBUS.	NA	NA	NA	NA	NA	Eczema	Yes	No	NA	16.1312566636361	16.6416172980582	15.8500551470818	18.3439137319914	17.082209984793	14.0606191028576	14.8917081709061	14.9890868332536	15.0758606711472	14.7426351906249	15.5944090110684	17.6775604918639	14.5975766283874	14.0931907782363	14.5893451614014	14.4079795768509	14.8897864372609	15.9117069499279	16.8213674046161
165	WHI-004	-17	-17	-17	17	18	0	0	0	0	0	day 0 - 21	Dying	Week 03	Week 03	Day 15-19	Male	64	White - British	NSCLC (Squamous)	Clinical Dx. - via EBUS.	NA	NA	NA	NA	NA	Eczema	Yes	No	NA	16.1312566636361	17.3244591951868	15.8500551470818	17.9167306296077	17.3818661564725	14.0606191028576	14.8917081709061	14.9890868332536	15.0758606711472	14.7426351906249	21.6905333356786	18.1378721103164	13.7823921478301	15.7613567049715	17.5207293943565	14.4079795768509	14.8897864372609	14.6722448972621	16.3517489014026
166	WHI-005	-56	-56	-56	56	57	0	0	0	0	0	day 22+	Control	Week 04+	Week 04+	Day 20+	Female	61	White - British	NSCLC (Adenocarcinoma)	Clinical Dx.	NA	NA	NA	NA	NA	Previous DVTs.	No	Yes	BARD BIOCATH	16.1312566636361	14.7619967825536	15.8500551470818	16.8398473922084	14.6132627688751	15.235595531273	14.8917081709061	14.9890868332536	15.0758606711472	14.7426351906249	17.1920042336412	15.0979721247546	13.7823921478301	15.0397564671299	14.5893451614014	14.4079795768509	14.8897864372609	14.6722448972621	15.4185150200648
167	WHI-006	-50	-50	-50	50	51	0	0	0	0	0	day 22+	Control	Week 04+	Week 04+	Day 20+	Male	70	White - British	Radiological Dx	Possible primary. T2b N1 M1b	NA	Yes	NA	NA	Yes	Chronic Alcohol Excess, Arthritis knee.	Yes	No	NA	16.1312566636361	18.0393720656899	15.8500551470818	18.3971379340854	14.6132627688751	16.2426524925017	14.8917081709061	14.9890868332536	15.0758606711472	14.7426351906249	20.415674369259	16.5259855502162	16.1719533344876	14.0931907782363	14.5893451614014	14.4079795768509	14.8897864372609	14.6722448972621	15.5295073848598
168	WHI-007	-9	-9	-9	9	10	0	0	0	1	1	day 0 - 21	Dying	Week 02	Week 02	Day 5-9	Male	60	White - British	NSCLC (Adenocarcinoma)	NA	NA	NA	NA	NA	NA	TIA, Peripheral Vascular Disease.	Yes	No	NA	16.1312566636361	17.1364703685238	15.8500551470818	18.9261318226911	14.6132627688751	14.0606191028576	14.8917081709061	14.9890868332536	15.0758606711472	14.7426351906249	21.6189248911411	16.6639337610835	15.8709872221903	14.0931907782363	14.5893451614014	14.4079795768509	14.8897864372609	15.8844006281421	14.9888888879255
169	WHI-007	-3	-3	-3	3	4	1	1	1	1	1	day 0 - 21	Dying	Week 01	Week 01	Day 0-4	Male	60	White - British	NSCLC (Adenocarcinoma)	NA	NA	NA	NA	NA	NA	TIA, Peripheral Vascular Disease.	Yes	No	NA	16.1312566636361	18.6375928239155	15.8500551470818	17.9514443083383	14.6132627688751	15.8745861136913	14.8917081709061	14.9890868332536	15.0758606711472	14.7426351906249	15.5944090110684	17.3767020845363	13.7823921478301	14.0931907782363	18.0440390998297	14.4079795768509	14.8897864372609	14.6722448972621	13.3075607949465
170	WHI-008	NA	-100	-100	100	101	0	0	0	0	0	day 22+	Control	Week 12+	Week 12+	Day 20+	Male	73	White - British	NSCLC (Adenocarcinoma)	NA	NA	NA	NA	NA	NA	PE - April 2018, CAP, Gout, New bradycardia - HR37 on this admission	Yes	No	NA	16.1312566636361	14.7619967825536	15.8500551470818	19.0547713526627	16.4183827452727	16.5196662519756	14.8917081709061	14.9890868332536	15.0758606711472	14.7426351906249	19.514225923144	15.0979721247546	16.004502226611	14.7863379587958	14.5893451614014	14.4079795768509	14.8897864372609	14.6722448972621	17.2033454580023
171	WHI-010	-16	-16	-16	16	17	0	0	0	0	0	day 0 - 21	Dying	Week 03	Week 03	Day 15-19	Female	72	White - British	SCLC	Clinical Dx.	NA	Yes	NA	NA	NA	IHD, Hypertension, Restless leg syndrome.	No	Yes	Bard Bio-Cath	16.052757588785	18.9573226801686	18.3620508039896	19.733295119734	16.3781603382489	16.6695943502628	15.7922914711658	14.9105877584025	14.997361596296	14.6641361157738	20.6251915802914	17.2603821307336	13.7038930729792	16.4836996635097	14.5108460865503	19.6176091825037	14.8112873624098	14.593745822411	16.6484295390707
172	WHI-011-106	-85	-85	-85	85	86	0	0	0	0	0	day 22+	Control	Week 12+	Week 12+	Day 20+	Female	90	White - British	SCLC	Clinical Dx, Multiple tissue mets - skin.	NA	Yes	NA	NA	NA	NA	No	No	NA	16.1312566636361	17.9267819824443	15.8500551470818	15.5788156814808	14.6132627688751	17.2862897221157	16.7514690476366	14.9890868332536	17.1421498969754	14.7426351906249	20.9146910031898	17.4029400624026	13.7823921478301	14.0931907782363	14.5893451614014	14.4079795768509	14.8897864372609	15.9254580260375	15.4995482073303
173	WHI-011-106	-18	-18	-18	18	19	0	0	0	0	0	day 0 - 21	Dying	Week 03	Week 03	Day 15-19	Female	90	White - British	SCLC	Clinical Dx, Multiple tissue mets - skin.	NA	Yes	NA	NA	NA	NA	No	No	NA	19.3505038390446	18.5694369794124	16.7978392825612	18.047680810276	14.5625356898945	15.7565909043575	16.7786165403694	14.9383597542731	15.0251335921666	14.6919081116443	21.5291226675167	17.8876662581023	13.7316650688497	14.0424636992557	17.7546702290996	18.3232477272926	14.8390593582803	16.6599154446476	13.2568337159662
174	WHI-011-106	-13	-13	-13	13	14	0	0	0	0	1	day 0 - 21	Dying	Week 02	Week 02	Day 10-14	Female	90	White - British	SCLC	Clinical Dx, Multiple tissue mets - skin.	NA	Yes	NA	NA	NA	NA	No	No	NA	16.1312566636361	14.7619967825536	15.8500551470818	18.0774988156103	16.1017711280385	15.4203683978606	14.8917081709061	14.9890868332536	15.0758606711472	14.7426351906249	21.7042399754617	16.1705939790011	13.7823921478301	14.0931907782363	17.4377440986151	14.4079795768509	14.8897864372609	14.6722448972621	13.3075607949465
175	WHI-011-106	0	0	0	0	1	1	1	1	1	1	day 0 - 21	Dying	Week 01	Week 01	Day 0-4	Female	90	White - British	SCLC	Clinical Dx, Multiple tissue mets - skin.	NA	Yes	NA	NA	NA	NA	No	No	NA	18.3647478188942	14.7619967825536	15.8500551470818	18.0658856320218	14.6132627688751	14.0606191028576	14.8917081709061	14.9890868332536	15.0758606711472	14.7426351906249	19.7751789217593	17.5952977882359	13.7823921478301	14.0931907782363	18.2706151487932	18.3826069696132	14.8897864372609	14.6722448972621	13.3075607949465
176	WHI-012	-11	-11	-11	11	12	0	0	0	0	1	day 0 - 21	Dying	Week 02	Week 02	Day 10-14	Male	59	White - British	Radiological Dx	Primary Lung Ca with disseminated mets.	NA	NA	NA	NA	NA	AF	Yes	No	NA	16.1312566636361	14.7619967825536	15.8500551470818	18.8327026558309	14.6132627688751	16.4253732704431	16.1037467967689	14.9890868332536	16.6456131864047	14.7426351906249	19.7887022894173	16.6736162077268	13.7823921478301	15.977409121284	14.5893451614014	14.4079795768509	14.8897864372609	14.6722448972621	16.0034692279539
177	WHI-013	-33	-33	-33	33	34	0	0	0	0	0	day 22+	Control	Week 04+	Week 04+	Day 20+	Male	81	White - British	Radiological Dx	T4 2N M1c Lung cancer - no tissue obtained	NA	NA	NA	NA	NA	Knee replacement	No	No	NA	16.1312566636361	18.1723785514733	15.8500551470818	18.4625514811497	14.6132627688751	16.5940654471826	14.8917081709061	14.9890868332536	15.0758606711472	14.7426351906249	21.1560463213701	15.0979721247546	13.7823921478301	14.0931907782363	14.5893451614014	14.4079795768509	14.8897864372609	14.6722448972621	16.5773214070322
178	WHI-014	-35	-35	-35	35	36	0	0	0	0	0	day 22+	Control	Week 04+	Week 04+	Day 20+	Male	69	White - British	SCLC	Clinical Dx.	NA	Yes	NA	NA	NA	RA, Pulmonary Fibrosis, Increased BP	Ex smoker	Yes	Baird Biocate	16.1312566636361	16.9557600582813	15.8500551470818	16.3109218403974	15.3064099494349	16.2014480754715	14.8917081709061	14.9890868332536	15.0758606711472	14.7426351906249	20.9320734150976	15.0979721247546	13.7823921478301	14.9317374610583	14.5893451614014	16.1427117728185	14.8897864372609	14.6722448972621	15.1753130888721
179	WHI-014	-32	-32	-32	32	33	0	0	0	0	0	day 22+	Control	Week 04+	Week 04+	Day 20+	Male	69	White - British	SCLC	Clinical Dx.	NA	Yes	NA	NA	NA	RA, Pulmonary Fibrosis, Increased BP	Ex smoker	Yes	Baird Biocate	16.1312566636361	14.7619967825536	15.8500551470818	18.3776589984196	14.6132627688751	16.5149951117631	14.8917081709061	14.9890868332536	15.0758606711472	14.7426351906249	21.628141546246	16.9498938962277	13.7823921478301	15.3398540911576	14.5893451614014	14.4079795768509	14.8897864372609	14.6722448972621	14.852916722443
180	WHI-014	-30	-30	-30	30	31	0	0	0	0	0	day 22+	Dying	Week 04+	Week 04+	Day 20+	Male	69	White - British	SCLC	Clinical Dx.	NA	Yes	NA	NA	NA	RA, Pulmonary Fibrosis, Increased BP	Ex smoker	Yes	Baird Biocate	16.1312566636361	14.7619967825536	15.8500551470818	18.8559769796777	14.6132627688751	15.4222183470007	14.8917081709061	14.9890868332536	15.0758606711472	14.7426351906249	19.9821415248164	15.0979721247546	13.7823921478301	14.0931907782363	14.5893451614014	15.5522138726443	14.8897864372609	14.6722448972621	15.3015561319775
181	WHI-014	-24	-24	-24	24	25	0	0	0	0	0	day 22+	Dying	Week 04	Week 04+	Day 20+	Male	69	White - British	SCLC	Clinical Dx.	NA	Yes	NA	NA	NA	RA, Pulmonary Fibrosis, Increased BP	Ex smoker	Yes	Baird Biocate	16.1312566636361	18.2971957228306	15.8500551470818	18.565623261337	14.6132627688751	16.3645156320614	14.8917081709061	14.9890868332536	15.0758606711472	14.7426351906249	15.5944090110684	16.3762121371456	16.7591576447193	14.0931907782363	17.5962323677431	14.4079795768509	15.780842309354	14.6722448972621	13.3075607949465
182	WHI-014	-16	-16	-16	16	17	0	0	0	0	0	day 0 - 21	Dying	Week 03	Week 03	Day 15-19	Male	69	White - British	SCLC	Clinical Dx.	NA	Yes	NA	NA	NA	RA, Pulmonary Fibrosis, Increased BP	Ex smoker	Yes	Baird Biocate	16.1312566636361	16.2882474558052	15.8500551470818	18.1189994852167	14.6132627688751	16.506003800368	14.8917081709061	14.9890868332536	15.0758606711472	14.7426351906249	15.5944090110684	19.0666068327047	14.6312575990753	14.0931907782363	19.3854976813524	14.4079795768509	14.8897864372609	14.6722448972621	13.3075607949465
183	WHI-015-107	-61	-61	-61	61	62	0	0	0	0	0	day 22+	Control	Week 04+	Week 04+	Day 20+	Female	52	White - British	SCLC	Clinical Dx. Metastatic small cell neuro-endocrine. Ca of Righ lower lobe.	NA	Yes	NA	NA	NA	NA	No	No	Catheter present sometimes	16.1312566636361	14.7619967825536	15.8500551470818	18.4275359134943	14.6132627688751	16.6920123488157	14.8917081709061	14.9890868332536	15.0758606711472	16.6181084664444	19.3961478060807	16.3041010806194	13.7823921478301	14.0931907782363	14.5893451614014	14.4079795768509	14.8897864372609	15.6332340263502	13.3075607949465
184	WHI-015-107	-3	-3	-3	3	4	1	1	1	1	1	day 0 - 21	Dying	Week 01	Week 01	Day 0-4	Female	52	White - British	SCLC	Clinical Dx. Metastatic small cell neuro-endocrine. Ca of Righ lower lobe.	NA	Yes	NA	NA	NA	NA	No	No	Catheter present sometimes	16.1312566636361	18.1977803630698	15.8500551470818	19.6338004515194	14.6132627688751	16.9419285791328	14.8917081709061	14.9890868332536	15.0758606711472	14.7426351906249	19.729942688589	16.8209618484917	13.7823921478301	14.0931907782363	14.5893451614014	15.2513110173878	14.8897864372609	14.6722448972621	13.3075607949465
185	WHI-016	-87	-87	-87	87	88	0	0	0	0	0	day 22+	Control	Week 12+	Week 12+	Day 20+	Female	53	White - British	SCLC	NA	NA	NA	NA	NA	NA	Prev Ca Breast, Angina	No	No	NA	16.1312566636361	17.632601680025	17.5648723178859	16.8838447558654	14.6132627688751	17.8873182622862	17.3648226107787	14.9890868332536	15.0758606711472	14.7426351906249	20.198994706109	17.3461649097199	13.7823921478301	14.0931907782363	14.5893451614014	14.4079795768509	14.8897864372609	16.2692814828214	16.0538003002524
186	WHI-017	-163	-163	-100	100	101	0	0	0	0	0	day 22+	Control	Week 12+	Week 12+	Day 20+	Male	82	White - British	SCLC	Clinical Dx.	NA	NA	NA	NA	NA	IHD, AAA, CVA, OA, HTN	No	Yes	Bard Biocater	16.1312566636361	14.7619967825536	15.8500551470818	18.9941820348203	16.0550553136494	17.4323112412407	16.4891890279082	14.9890868332536	15.0758606711472	14.7426351906249	19.5981036215474	16.4377228024407	16.0677349741793	14.0931907782363	14.5893451614014	20.4578272066556	14.8897864372609	15.8677699908279	15.6669166022495
187	WHI-019	-30	-30	-30	30	31	0	0	0	0	0	day 22+	Dying	Week 04+	Week 04+	Day 20+	Female	76	White - British	Radiological Dx	Left lower lobe radiological lung cancer diagnosis; FDG avid growing mass. T3 N0 M0	NA	Yes	Yes	NA	NA	Pulmonary fibrosis; OA	No	No	NA	16.1312566636361	18.3222748333142	15.8500551470818	18.5362834132255	14.6132627688751	17.9013238992536	14.8917081709061	14.9890868332536	15.0758606711472	14.7426351906249	20.0548586590734	16.8383535912036	14.7288657854585	14.0931907782363	14.5893451614014	14.4079795768509	14.8897864372609	16.4842309839662	15.5827587314964
188	WHI-022	-75	-75	-75	75	76	0	0	0	0	0	day 22+	Control	Week 04+	Week 04+	Day 20+	Male	76	White - British	Mesothelioma	NA	NA	NA	NA	NA	NA	AF, Rheumatoid Arthritis	No	No	NA	16.1312566636361	14.7619967825536	15.8500551470818	18.6103861727427	15.7740762862775	16.8550560598347	14.8917081709061	14.9890868332536	15.0758606711472	14.7426351906249	19.8530791505672	16.1512178056497	16.0016876694815	14.0931907782363	14.5893451614014	14.4079795768509	14.8897864372609	14.6722448972621	15.1324462664218
189	WHI-022	-72	-72	-72	72	73	0	0	0	0	0	day 22+	Control	Week 04+	Week 04+	Day 20+	Male	76	White - British	Mesothelioma	NA	NA	NA	NA	NA	NA	AF, Rheumatoid Arthritis	No	No	NA	16.1312566636361	14.7619967825536	15.8500551470818	17.165269792643	15.6760395848577	16.8311521197926	14.8917081709061	14.9890868332536	15.0758606711472	14.7426351906249	20.5897389060262	15.0979721247546	15.9038087633544	14.0931907782363	14.5893451614014	14.4079795768509	14.8897864372609	14.6722448972621	14.7874524349862
190	WHI-023	-69	-69	-69	69	70	0	0	0	0	0	day 22+	Control	Week 04+	Week 04+	Day 20+	Male	68	White - British	Radiological Dx	NA	NA	Yes	Yes	NA	NA	NA	No	No	NA	16.1312566636361	14.7619967825536	15.8500551470818	18.0107178559803	15.8477766311517	16.676315264696	16.0810531717301	14.9890868332536	15.0758606711472	14.7426351906249	20.7268776106322	16.7445969180552	13.7823921478301	16.2941039879179	14.5893451614014	14.4079795768509	14.8897864372609	16.251249372274	15.784565641738
191	WHI-023	-8	-8	-8	8	9	0	0	0	1	1	day 0 - 21	Dying	Week 02	Week 02	Day 5-9	Male	68	White - British	Radiological Dx	NA	NA	Yes	Yes	NA	NA	NA	No	No	NA	17.9171034540964	16.2164557205714	18.7730101316234	17.9701928302593	14.6132627688751	17.8672181462537	16.8571121627767	14.9890868332536	16.6283656003659	14.7426351906249	20.3067767312512	17.5185106450221	13.7823921478301	14.0931907782363	14.5893451614014	16.8060453479709	14.8897864372609	17.4847814139572	15.5214506667414
192	WHI-024	-93	-93	-93	93	94	0	0	0	0	0	day 22+	Control	Week 12+	Week 12+	Day 20+	Female	83	White - British	SCLC	Clinical Dx.	NA	NA	NA	NA	NA	Chronic back pain. Irritable Bowel Syndrome.	No	No	NA	16.1312566636361	14.7619967825536	15.8500551470818	18.2860109664708	14.6132627688751	16.6979935030624	14.8917081709061	14.9890868332536	15.0758606711472	14.7426351906249	20.935259484063	15.0979721247546	13.7823921478301	14.0931907782363	14.5893451614014	14.4079795768509	14.8897864372609	14.6722448972621	14.7189575611441
193	WHI-025	-99	-99	-99	99	100	0	0	0	0	0	day 22+	Control	Week 12+	Week 12+	Day 20+	Female	56	White - British	NSCLC (Adenocarcinoma)	T2o N2 M1	NA	NA	NA	NA	NA	MI 2012.	No	No	NA	16.1312566636361	16.173310844635	15.8500551470818	15.5788156814808	14.6132627688751	16.9243429192703	14.8917081709061	14.9890868332536	15.0758606711472	14.7426351906249	21.686089216812	16.7045089287515	13.7823921478301	14.0931907782363	14.5893451614014	14.4079795768509	14.8897864372609	14.6722448972621	13.3075607949465
194	WHI-026	-10	-10	-10	10	11	0	0	0	1	1	day 0 - 21	Dying	Week 02	Week 02	Day 10-14	Male	83	White - British	Radiological Dx	NA	NA	NA	NA	NA	NA	Hypothyroidism.	No	Yes	Nil / Conven (conveen?!)	16.1312566636361	14.7619967825536	15.8500551470818	18.8553937192354	14.6132627688751	16.0962393322809	14.8917081709061	14.9890868332536	15.0758606711472	14.7426351906249	21.4204817848348	17.4227460230377	16.331398945361	15.9561450305306	16.4491865771231	14.4079795768509	14.8897864372609	14.6722448972621	15.3366154932071
195	WHI-027	-6	-6	-6	6	7	0	0	1	1	1	day 0 - 21	Dying	Week 01	Week 01	Day 5-9	Male	86	White - British	Radiological Dx	NA	NA	Yes	NA	NA	NA	NA	No	No	NA	16.1312566636361	14.7619967825536	17.5828787745425	17.7135897588271	14.6132627688751	16.3462213308336	16.4366063986332	14.9890868332536	15.0758606711472	14.7426351906249	20.907085577569	16.9439034451248	13.7823921478301	14.0931907782363	14.5893451614014	14.4079795768509	14.8897864372609	16.4204282780137	14.7201496726181
196	WHI-100	-75	-75	-75	75	76	0	0	0	0	0	day 22+	Control	Week 04+	Week 04+	Day 20+	Male	54	White - British	NSCLC (Squamous)	NA	NA	Yes	NA	NA	NA	Gout, HTN.	Yes	No	NA	16.1312566636361	14.7619967825536	15.8500551470818	16.9666891288135	14.6132627688751	17.5260043306037	14.8917081709061	14.9890868332536	15.0758606711472	14.7426351906249	19.9647328943083	16.1138241410355	13.7823921478301	14.0931907782363	14.5893451614014	14.4079795768509	14.8897864372609	14.6722448972621	15.163878727676
197	WHI-101	-26	-26	-26	26	27	0	0	0	0	0	day 22+	Dying	Week 04	Week 04+	Day 20+	Female	72	White - British	NSCLC (Squamous)	NA	NA	NA	NA	NA	NA	Rheumatoid Arthritis, OA / IBS / CKD3	No	No	NA	16.1312566636361	19.1006314731061	15.8500551470818	19.1405798396731	14.6132627688751	16.578485212808	14.8917081709061	14.9890868332536	15.0758606711472	14.7426351906249	20.3963690110036	16.4484509313769	13.7823921478301	15.7337687484527	14.5893451614014	14.4079795768509	14.8897864372609	16.1784333610313	15.7987583295889
198	WHI-101	-21	-21	-21	21	22	0	0	0	0	0	day 0 - 21	Dying	Week 03	Week 03	Day 20+	Female	72	White - British	NSCLC (Squamous)	NA	NA	NA	NA	NA	NA	Rheumatoid Arthritis, OA / IBS / CKD3	No	No	NA	16.1312566636361	19.5198091660674	15.8500551470818	19.9612285453338	14.6132627688751	18.2173460944245	14.8917081709061	14.9890868332536	15.0758606711472	14.7426351906249	19.9911764938744	16.9010279581053	13.7823921478301	15.6783471251695	14.5893451614014	14.4079795768509	14.8897864372609	17.1049101565571	16.618977599849
199	WHI-101	-7	-7	-7	7	8	0	0	1	1	1	day 0 - 21	Dying	Week 01	Week 01	Day 5-9	Female	72	White - British	NSCLC (Squamous)	NA	NA	NA	NA	NA	NA	Rheumatoid Arthritis, OA / IBS / CKD3	No	No	NA	18.3719125955406	19.7384008887941	17.602146651404	20.3600956042168	14.6132627688751	16.2837456734643	14.8917081709061	14.9890868332536	15.0758606711472	14.7426351906249	18.7773777036487	16.9768060823638	13.7823921478301	15.0903458449645	14.5893451614014	14.4079795768509	14.8897864372609	17.2574782208096	16.7678575545948
200	WHI-101	-2	-2	-2	2	3	1	1	1	1	1	day 0 - 21	Dying	Week 01	Week 01	Day 0-4	Female	72	White - British	NSCLC (Squamous)	NA	NA	NA	NA	NA	NA	Rheumatoid Arthritis, OA / IBS / CKD3	No	No	NA	21.0120752097563	17.118934568656	17.6472220195857	18.8247496778628	14.6132627688751	14.0606191028576	14.8917081709061	14.9890868332536	15.769007851707	14.7426351906249	18.5349689687541	18.392682834883	13.7823921478301	16.6925890168439	14.5893451614014	16.4186860513108	14.8897864372609	17.0955528248966	16.4280431977601
201	WHI-102	-6	-6	-6	6	7	0	0	1	1	1	day 0 - 21	Dying	Week 01	Week 01	Day 5-9	Male	54	White - British	NSCLC (Squamous)	NA	NA	Yes	NA	NA	NA	NA	No	No	NA	16.1312566636361	17.2285542936733	15.8500551470818	18.4127001838264	16.0281394330871	14.0606191028576	14.8917081709061	14.9890868332536	15.0758606711472	14.7426351906249	21.6002872882159	17.4663375122979	15.4778353743155	14.0931907782363	18.6194927822719	14.4079795768509	14.8897864372609	14.6722448972621	13.3075607949465
202	WHI-102	-1	-1	-1	1	2	1	1	1	1	1	day 0 - 21	Dying	Week 01	Week 01	Day 0-4	Male	54	White - British	NSCLC (Squamous)	NA	NA	Yes	NA	NA	NA	NA	No	No	NA	16.1312566636361	20.2862413039652	15.8500551470818	18.916947654082	14.6132627688751	15.9943557081078	14.8917081709061	14.9890868332536	15.0758606711472	14.7426351906249	21.4228287446448	16.3982357541246	13.7823921478301	14.0931907782363	18.4595617070895	14.4079795768509	14.8897864372609	14.6722448972621	13.3075607949465
203	WHI-105	-42	-42	-42	42	43	0	0	0	0	0	day 22+	Control	Week 04+	Week 04+	Day 20+	Male	75	White - British	NSCLC (Squamous)	NA	NA	NA	NA	NA	NA	NA	No	No	NA	16.1312566636361	14.7619967825536	15.8500551470818	18.4550602187379	14.6132627688751	18.1392841563882	16.6886611005183	14.9890868332536	15.0758606711472	14.7426351906249	20.6775551120331	16.376172584095	15.728718042303	14.0931907782363	14.5893451614014	14.4079795768509	14.8897864372609	14.6722448972621	14.9873832215819
204	WHI-108	-32	-32	-32	32	33	0	0	0	0	0	day 22+	Control	Week 04+	Week 04+	Day 20+	Female	67	White - British	SCLC	NA	NA	NA	NA	NA	NA	HTN, Osteoporosis, GORD	Ex smoker	No	Ex-smoker of 2 years, 40 pyhx.	16.1312566636361	18.5946776131522	15.8500551470818	19.7808288925172	14.6132627688751	17.5455534522992	14.8917081709061	14.9890868332536	15.0758606711472	14.7426351906249	21.6623382586141	18.5157127759863	16.5730424935698	15.2508236285638	18.1854192662463	14.4079795768509	14.8897864372609	14.6722448972621	15.4388166609609
205	WHI-109	-143	-143	-100	100	101	0	0	0	0	0	day 22+	Control	Week 12+	Week 12+	Day 20+	Female	78	White - British	NSCLC (Adenocarcinoma)	NA	NA	NA	NA	NA	NA	NA	No	No	NA	16.1312566636361	14.7619967825536	15.8500551470818	17.6160258367334	14.6132627688751	17.533442278285	14.8917081709061	14.9890868332536	15.0758606711472	14.7426351906249	21.7590776984495	19.2616717636789	13.7823921478301	14.0931907782363	19.1147670034396	14.4079795768509	14.8897864372609	14.6722448972621	13.3075607949465
[truncated: 63 more columns]
