# Supplementary material for: GC-MS Techniques Investigating Potential Biomarkers of Dying in the Last Weeks with Lung Cancer
Source: Int J Mol Sci. 2023 Jan 13;24(2):1591. doi: 10.3390/ijms24021591 (PMC9867309; doi:10.3390/ijms24021591)
Supplement: Supplementary file 1 [file ijms-24-01591-s001.zip › SupplementaryTable3_Acid_CVofVOCsinPooledSample.xlsx]

## Sheet: ALL_VOCstats_2022-12-27_PM (2)
RT	IUPAC compound name	CV of Pooled Samples
7.31	propan-2-one	0.334951
12.47	acetic acid	1.03869
13.82	pentan-2-one	0.242271
15.79	(methyldisulfanyl)methane	0.409842
16.36	toluene	0.128138
18.09	hexanal	0.566512
19.39	prop-2-enyl 2-methylbutanoate	NA
19.4	Unknown #1	NA
19.65	hexane-3,4-dione	NA
20.4	ethylbenzene	NA
20.88	heptan-4-one	0.396368
21.71	heptan-2-one	0.239618
22.14	3,4-dimethylthiophene	0.371375
22.29	(3S)-3,7-dimethylocta-1,6-diene	0.226731
22.61	(E)-2-methylhept-2-enal	0.441437
22.81	cyclohexanone	NA
23.44	1-(furan-2-yl)ethanone	0.421066
23.69	3,4-dimethylhexan-2-one	0.146945
23.85	2-ethenyl-2,6,6-trimethyloxane	0.233233
24.07	4-methyl-1-propan-2-ylcyclohexene	0.224488
24.49	2-pentylfuran	0.206166
24.67	2-methyl-5-methylsulfanylfuran	0.574705
24.97	5-propyl-4,5-dihydro-1H-pyrazole	NA
25.06	(methyltrisulfanyl)methane	0.445842
25.19	1,2,3-trimethylbenzene	NA
25.35	benzaldehyde	0.492035
25.53	4,7,7-trimethylbicyclo[4.1.0]hept-2-ene((+)-4-Carene)	0.395121
25.59	1-methyl-4-propan-2-yl-7-oxabicyclo[2.2.1]heptane	0.212547
25.75	1-hydroperoxyhexane	0.0986715
25.84	3,7,7-trimethylbicyclo[4.1.0]heptane	NA
26.01	1-methyl-4-propan-2-ylbenzene (p-Cimene)	0.850196
26.23	4-methylidene-1-propan-2-ylbicyclo[3.1.0]hexane	NA
26.44A	1,3,3-trimethyl-2-oxabicyclo[2.2.2]octane(Eucalyptol)	0.764143
26.44B	cumene	0.0799883
26.61	5-[(E)-but-2-en-2-yl]-2,2-dimethyloxolane	0.58831
26.89	1-methyl-4-propan-2-ylcyclohexa-1,4-diene	0.374992
26.93	2-ethylhexan-1-ol	0.309617
27.36	4-methyl-1-prop-1-en-2-ylcyclohexene	0.250245
27.38	2,2,6-trimethylcyclohexan-1-one	0.112072
27.57	4-methylpent-3-enoic acid	0.360472
27.76	phenol	0.558888
28.09	3-methyl-6-propan-2-ylidenecyclohexene-or-1-methyl-4-propan-2-ylidenecyclohexene	0.173174
28.11	2,6-dimethyloct-7-en-2-ol	0.483885
28.25	1,2,4,5-tetrazine	0.196703
28.37	5-(3,3-dimethyloxiran-2-yl)-3-methylpent-1-en-3-ol	0.253369
28.55	1-methyl-4-prop-1-en-2-ylbenzene-or-1-methyl-2-prop-1-en-2-ylbenzene	0.560259
28.85	3,7-dimethyloctan-3-ol-or-3-methylpentan-3-ol	0.127578
28.87	nonan-2-one or 5-methylhexan-2-one	0.151608
28.92	2-(5-ethenyl-5-methyloxolan-2-yl)propan-2-ol	0.221365
29.16	(E)-non-3-en-2-one	NA
29.22	nonanal	0.290441
29.24	3,5-dimethyloctan-2-one	0.266793
29.4	(3H)-Furanone, 5-ethenyldihydro-5-methyl-	0.275581
29.92	2-methoxyphenol	0.471732
30.23	2-propylpentanoic acid	0.975227
30.48	2-ethylhexanoic acid	0.648092
30.61	4-methylphenol	0.315044
30.79	2,3,3-trimethylcyclobutan-1-one	0.0795109
30.94	1-methyl-4-prop-1-en-2-ylcyclohexa-1,3-diene or 1,2,4,5-tetramethylbenzene	0.282735
31.12	(1R,2R,5R)-2-methyl-5-propan-2-ylcyclohexan-1-ol	NA
31.23	3,6-dimethyl-4,5,6,7-tetrahydro-1-benzofuran	NA
31.31	5-ethyl-5-methyloxolan-2-one	0.424966
31.46	3,5,5-trimethylhexanoic acid	NA
31.83	(1R,2R,5R)-5-methyl-2-propan-2-ylcyclohexan-1-ol	0.433844
31.88	1-methyl-4-propan-2-ylcyclohexan-1-ol	0.407769
32.14	5-methyl-2-propan-2-ylcyclohexan-1-ol (Menthol)	0.620193
32.21	(1,4-Dimethylpent-2-enyl)benzene	0.0763078
32.33	octanoic acid	NA
32.67	(Z)-oct-2-enoic acid	0.138014
33.22	2-methoxy-5-methylphenol	0.470721
33.39	1-(2,3-dimethylphenyl)ethanone	NA
34.49	(5R)-5-methyl-2-propan-2-ylidenecyclohexan-1-one-(Pulegone)	0.105488
34.77	2-methyl-5-prop-1-en-2-ylcyclohex-2-en-1-one(CARVONE)	0.189807
34.94	1,1,4a-trimethyl-4,5,6,7-tetrahydro-3H-naphthalen-2-one	0.765192
35.04	4-methyloxan-2-one	0.172251
35.42	3-methyl-6-propan-2-ylcyclohex-2-en-1-one	0.243765
35.9	2,6,6,10-tetramethyl-1-oxaspiro[4.5]dec-9-ene	0.293729
35.91	N-(furan-2-ylmethyl)-N-methyl-1-phenylpropan-2-amine	0.0914842
36.86	2-methyl-5-propan-2-ylphenol	NA
37.09	1,2,4-triazole-3,4-diamine	0.31535
37.32	2-buta-1,3-dienyl-1,3,5-trimethylbenzene	0.556695
38.58	(E)-1-(2,6,6-trimethylcyclohexa-1,3-dien-1-yl)but-2-en-1-one	0.14109
