# Supplementary material for: GC-MS Techniques Investigating Potential Biomarkers of Dying in the Last Weeks with Lung Cancer
Source: Int J Mol Sci. 2023 Jan 13;24(2):1591. doi: 10.3390/ijms24021591 (PMC9867309; doi:10.3390/ijms24021591)
Supplement: Supplementary file 1 [file ijms-24-01591-s001.zip › SupplementaryTable4_Acid_Univariate_analysis.xlsx]

## Sheet: UnivariateAnalysis
Supplementary Table 4: Acid dataset analysed by Univariate analysis at different categories of time before death.
IUPAC - International Union of Pure and Applied Chemistry. BH pvals - Benjamini Hochberg adjusted p values. Bonf pvals - Bonferroni corrected p values. Table ranked by FC direction in “day 0-21” versus “day 22 +” column, followed by BH pvals. Colour coding Light yellow - BH pvals <0.05 Light orange - BH pvals <0.07 Light green - Fold change >1.5 Brighter green - Fold change >1.2-1.5 Red - Fold ch…
	“day 0-3” versus “day 4 +”					“day 0-5” versus “day 6 +”					“day 0-7” versus “day 8 +”					“day 0-10” versus “day 11 +”					“day 0-15” versus “day 16 +”					“day 0-21” versus “day 22 +”
IUPAC VOC name	95% Confidence Interval Mean	Unadjusted pvals	BH pvals	Bonf pvals	Fold Change	95% Confidence Interval Mean	Unadjusted pvals	BH pvals	Bonf pvals	Fold Change	95% Confidence Interval Mean	Unadjusted pvals	BH pvals	Bonf pvals	Fold Change	95% Confidence Interval Mean	Unadjusted pvals	BH pvals	Bonf pvals	Fold Change	95% Confidence Interval Mean	Unadjusted pvals	BH pvals	Bonf pvals	Fold Change	95% Confidence Interval Mean	Unadjusted pvals	BH pvals	Bonf pvals	Fold Change
phenol	(-1.68048,0.52065)	0.2843	0.41811	1	1.78589	(-1.44248,0.61314)	0.4131	0.52679	1	1.51387	(-1.16733,0.60579)	0.5238	0.63856	1	1.32415	(-1.09739,0.40933)	0.364	0.45221	1	1.41062	(-1.2086,0.16206)	0.1325	0.2089	1	1.68754	(-1.45675,-0.17525)	0.0131	0.05642	1	2.26144
benzaldehyde	(-1.43603,0.05945)	0.0692	0.1493	1	1.99031	(-1.27694,0.09789)	0.0895	0.1983	1	1.80314	(-1.03987,0.15376)	0.1406	0.2484	1	1.55745	(-1.01016,0.01191)	0.0554	0.10094	1	1.64728	(-0.84384,0.08896)	0.1112	0.18243	1	1.45855	(-1.21988,-0.31277)	0.0011	0.0184	0.09426	2.15184
5-ethyl-5-methyloxolan-2-one	(-2.28683,-0.68015)	0.001	0.00823	0.08233	4.4083	(-2.24474,-0.85998)	0.0001	0.00203	0.00811	4.7226	(-2.01784,-0.73041)	0.0001	0.00128	0.01015	3.95163	(-1.56143,-0.46228)	0.0005	0.00462	0.04154	2.75069	(-1.30178,-0.25503)	0.0041	0.02379	0.33311	2.178	(-1.18369,-0.21749)	0.0048	0.03968	0.39683	2.01494
heptan-2-one	(-1.06774,-0.04151)	0.0354	0.10368	1	1.74129	(-1.00342,-0.01514)	0.0438	0.12483	1	1.6641	(-0.95768,-0.06779)	0.0251	0.07094	1	1.66985	(-0.95791,-0.14246)	0.0091	0.03096	0.74302	1.73357	(-0.81415,-0.05667)	0.0248	0.06159	1	1.5456	(-1.01167,-0.28522)	0.0006	0.01246	0.04982	1.91256
2-ethylhexan-1-ol	(-2.89453,-0.06311)	0.0415	0.11032	1	4.38777	(-2.60585,-0.02755)	0.0457	0.12483	1	3.73109	(-1.89058,0.37646)	0.1836	0.28403	1	2.13199	(-1.47693,0.47441)	0.3078	0.38829	1	1.6508	(-1.30601,0.49354)	0.3715	0.45467	1	1.50116	(-1.48952,0.2299)	0.1493	0.29859	1	1.87725
2-methyl-5-methylsulfanylfuran	(-1.54024,-0.01484)	0.0461	0.11689	1	2.17611	(-1.42556,-0.114)	0.0232	0.07758	1	2.1593	(-1.32851,-0.12596)	0.0192	0.06043	1	2.06935	(-1.03359,0.00912)	0.054	0.10067	1	1.66902	(-1.1067,-0.17389)	0.0077	0.03114	0.62839	1.89704	(-1.08377,-0.16113)	0.0086	0.04412	0.70584	1.86349
cyclohexanone	(-2.06967,-0.27839)	0.0131	0.05953	1	3.23501	(-2.17276,-0.37101)	0.0079	0.0381	0.64777	3.56757	(-1.71821,-0.19379)	0.0158	0.05204	1	2.60127	(-1.53073,-0.3022)	0.0044	0.02004	0.36064	2.50043	(-1.22146,-0.16008)	0.0116	0.03835	0.95435	1.99526	(-1.08488,-0.14322)	0.0112	0.05119	0.92149	1.8479
4-methylphenol	(-0.94146,1.66006)	0.5705	0.64971	1	0.698165	(-0.64296,1.74952)	0.3493	0.48548	1	0.575059	(-0.72189,1.44274)	0.5025	0.62587	1	0.697378	(-0.77601,1.0287)	0.78	0.79945	1	0.881313	(-0.8791,0.78411)	0.9097	0.94423	1	1.04864	(-1.3346,0.15586)	0.12	0.25885	1	1.80285
nonan-2-one or 5-methylhexan-2-one	(-1.40366,-0.49572)	0.0003	0.00563	0.02814	2.58491	(-1.20744,-0.34949)	0.0011	0.00877	0.08772	2.17812	(-1.3896,-0.51778)	0.0001	0.00128	0.01024	2.59527	(-1.10418,-0.37283)	0.0002	0.00222	0.01775	2.0928	(-0.95666,-0.32853)	0.0001	0.00243	0.01217	1.90141	(-0.82686,-0.30063)	0.0001	0.00494	0.00494	1.75724
4-methyloxan-2-one	(-1.90454,0.03811)	0.0587	0.13373	1	2.54268	(-1.54822,0.18161)	0.1157	0.23727	1	1.98041	(-1.12242,0.342)	0.2855	0.41461	1	1.4773	(-0.95414,0.25749)	0.2538	0.33564	1	1.41669	(-0.9761,0.1688)	0.1638	0.23362	1	1.49728	(-1.01447,0.01682)	0.0578	0.15797	1	1.64678
2-propylpentanoic acid	(-1.18277,0.52087)	0.4256	0.54532	1	1.39229	(-1.16514,0.38061)	0.3044	0.4457	1	1.48033	(-1.35145,0.25761)	0.1745	0.27972	1	1.72792	(-1.52002,-0.05164)	0.0366	0.07697	1	2.19423	(-1.18515,0.04132)	0.0669	0.1246	1	1.77166	(-0.95085,0.04982)	0.0768	0.19088	1	1.56912
3,4-dimethylhexan-2-one	(-1.01793,0.00879)	0.0537	0.12573	1	1.65627	(-1.05612,-0.08332)	0.0237	0.07758	1	1.76777	(-1.09811,-0.21367)	0.005	0.02413	0.41027	1.92686	(-0.85752,-0.0926)	0.016	0.04107	1	1.60811	(-0.75931,-0.06653)	0.0203	0.0519	1	1.51123	(-0.728,-0.11367)	0.0078	0.04412	0.63946	1.52323
1,2,4-triazole-3,4-diamine	(-1.39868,-0.16858)	0.0153	0.066	1	2.18941	(-1.31113,-0.17142)	0.0131	0.05391	1	2.09861	(-1.30795,-0.30912)	0.0025	0.01347	0.20208	2.24461	(-1.01428,-0.17732)	0.0062	0.0237	0.51025	1.81448	(-0.82851,-0.07749)	0.0188	0.05103	1	1.57303	(-0.74764,-0.07729)	0.0164	0.06397	1	1.51054
4-methylpent-3-enoic acid	(-1.725,-0.69801)	0.0001	0.00153	0.00614	3.35853	(-1.64193,-0.73642)	0	0.00075	0.00088	3.28439	(-1.45732,-0.601)	0	0.00086	0.0018	2.79872	(-1.08418,-0.26478)	0.0017	0.01	0.13966	1.96302	(-0.95234,-0.19638)	0.0034	0.023	0.27601	1.776	(-0.76634,-0.04851)	0.0265	0.08345	1	1.50294
propan-2-one	(-1.33282,-0.00856)	0.0474	0.11689	1	1.95559	(-1.304,-0.16521)	0.0142	0.05391	1	2.08465	(-1.05309,-0.12529)	0.0149	0.05204	1	1.80253	(-0.83573,-0.14569)	0.0066	0.0237	0.54514	1.63348	(-0.68978,-0.12151)	0.0062	0.03016	0.5087	1.50027	(-0.54881,-0.09875)	0.0056	0.04174	0.45912	1.38234
(Z)-oct-2-enoic acid	(-1.03698,-0.02499)	0.0408	0.11032	1	1.70061	(-0.87698,-0.00378)	0.0482	0.12483	1	1.5533	(-0.86663,-0.06812)	0.0236	0.07094	1	1.5958	(-0.75288,-0.13345)	0.0063	0.0237	0.51579	1.55763	(-0.61432,-0.09763)	0.008	0.03114	0.65403	1.42757	(-0.52617,-0.10293)	0.0042	0.03847	0.34619	1.36964
(E)-2-methylhept-2-enal	(-1.1756,0.37736)	0.2957	0.41811	1	1.49052	(-0.92122,0.44006)	0.4729	0.56375	1	1.27199	(-0.62294,0.51884)	0.8542	0.87808	1	1.05343	(-0.5796,0.39718)	0.7099	0.74635	1	1.0955	(-0.43075,0.45141)	0.963	0.96298	1	0.989722	(-0.7268,0.16883)	0.2194	0.37498	1	1.32178
pentan-2-one	(-0.27888,0.27021)	0.9742	0.9742	1	1.00434	(-0.40238,0.16603)	0.4004	0.52109	1	1.12544	(-0.40787,0.12499)	0.2882	0.41461	1	1.15193	(-0.52108,0.01639)	0.065	0.11347	1	1.28704	(-0.46382,0.00859)	0.0587	0.11453	1	1.2556	(-0.44909,-0.02391)	0.0297	0.09008	1	1.26681
hexane-3,4-dione	(-0.50846,0.16405)	0.2957	0.41811	1	1.18792	(-0.54178,0.09481)	0.159	0.28347	1	1.25043	(-0.41928,0.09765)	0.213	0.31752	1	1.17447	(-0.39473,0.02773)	0.0869	0.1454	1	1.20142	(-0.49857,-0.10218)	0.0037	0.02355	0.30611	1.35037	(-0.3907,-0.06336)	0.0072	0.04412	0.59236	1.25487
(E)-non-3-en-2-one	(-1.1293,-0.09566)	0.0231	0.08215	1	1.845	(-1.01061,-0.126)	0.0145	0.05391	1	1.76527	(-0.81597,-0.09365)	0.0157	0.05204	1	1.57587	(-0.59011,-0.06015)	0.0176	0.04336	1	1.38421	(-0.48474,-0.04494)	0.0193	0.05103	1	1.30323	(-0.38345,-0.02664)	0.0249	0.08173	1	1.22758
acetic acid	(-1.83791,0.3716)	0.1811	0.30931	1	2.08164	(-1.47204,0.51442)	0.3297	0.4661	1	1.61415	(-1.22985,0.54168)	0.4347	0.57498	1	1.4107	(-0.9749,0.49888)	0.5201	0.60332	1	1.26872	(-0.69959,0.63843)	0.9277	0.95092	1	1.03105	(-0.82007,0.41394)	0.5158	0.63943	1	1.22515
3,5,5-trimethylhexanoic acid	(-0.80853,0.14302)	0.1585	0.27648	1	1.39481	(-0.67449,0.13884)	0.1853	0.29793	1	1.30711	(-0.5873,0.08585)	0.1382	0.2484	1	1.28495	(-0.60073,-0.0165)	0.0389	0.07784	1	1.36153	(-0.4835,0.0079)	0.0576	0.11453	1	1.26845	(-0.36966,0.04094)	0.1151	0.25517	1	1.17864
nonanal	(-0.3407,0.43756)	0.7981	0.83904	1	0.952725	(-0.22411,0.45436)	0.492	0.56827	1	0.891254	(-0.24955,0.37505)	0.6861	0.77071	1	0.939178	(-0.50897,0.0956)	0.1759	0.24043	1	1.2296	(-0.45812,0.08537)	0.1759	0.24443	1	1.20488	(-0.40015,0.10168)	0.241	0.38752	1	1.16095
2-ethylhexanoic acid	(-1.37744,0.10232)	0.0868	0.18256	1	1.89185	(-1.13064,0.15816)	0.1316	0.25703	1	1.62619	(-1.01037,0.10843)	0.1098	0.22324	1	1.56983	(-0.72845,0.12494)	0.1613	0.23199	1	1.35223	(-0.5779,0.16081)	0.2636	0.35104	1	1.23188	(-0.45251,0.20278)	0.4513	0.58739	1	1.13299
octanoic acid	(-0.43485,0.28553)	0.6695	0.73198	1	1.07752	(-0.3395,0.28014)	0.8451	0.85552	1	1.03013	(-0.43763,0.21988)	0.5037	0.62587	1	1.11502	(-0.45972,0.09541)	0.1929	0.25928	1	1.1998	(-0.37248,0.10434)	0.2654	0.35104	1	1.14347	(-0.32977,0.09997)	0.2909	0.43378	1	1.12176
N-(furan-2-ylmethyl)-N-methyl-1-phenylpropan-2-amine (Furfenorex (Frugalan), also known as furfurylmethylamphetamine)	(-0.05265,0.4005)	0.1277	0.24938	1	0.840361	(-0.10905,0.35727)	0.2877	0.44116	1	0.883282	(-0.03892,0.36515)	0.1116	0.22324	1	0.849494	(-0.3357,0.19351)	0.5924	0.63919	1	1.07368	(-0.48085,0.04736)	0.106	0.17969	1	1.24203	(-0.33315,0.12719)	0.377	0.524	1	1.10847
2,3,3-trimethylcyclobutan-1-one	(-0.36977,0.14836)	0.3829	0.52352	1	1.11706	(-0.29998,0.1475)	0.4894	0.56827	1	1.07922	(-0.22123,0.15007)	0.7	0.77572	1	1.03622	(-0.13193,0.16371)	0.8311	0.84134	1	0.984239	(-0.12016,0.15697)	0.7929	0.86013	1	0.981765	(-0.23763,0.08783)	0.3628	0.5194	1	1.07778
3,6-dimethyl-4,5,6,7-tetrahydro-1-benzofuran	(-0.0347,0.00531)	0.1484	0.27043	1	1.01481	(-0.03554,0.00544)	0.1484	0.27046	1	1.01517	(-0.03704,0.00567)	0.1485	0.2484	1	1.01581	(-0.04045,0.0062)	0.1485	0.21748	1	1.01727	(-0.04367,0.00671)	0.1486	0.21852	1	1.01865	(-0.04738,0.01005)	0.1999	0.35638	1	1.01884
3,7,7-trimethylbicyclo[4.1.0]heptane	(-0.0347,0.00531)	0.1484	0.27043	1	1.01481	(-0.03554,0.00544)	0.1484	0.27046	1	1.01517	(-0.03704,0.00567)	0.1485	0.2484	1	1.01581	(-0.04045,0.0062)	0.1485	0.21748	1	1.01727	(-0.04367,0.00671)	0.1486	0.21852	1	1.01865	(-0.04738,0.01005)	0.1999	0.35638	1	1.01884
5-propyl-4,5-dihydro-1H-pyrazole	(-0.0347,0.00531)	0.1484	0.27043	1	1.01481	(-0.03554,0.00544)	0.1484	0.27046	1	1.01517	(-0.03704,0.00567)	0.1485	0.2484	1	1.01581	(-0.04045,0.0062)	0.1485	0.21748	1	1.01727	(-0.04367,0.00671)	0.1486	0.21852	1	1.01865	(-0.04738,0.01005)	0.1999	0.35638	1	1.01884
2-methyl-5-propan-2-ylphenol	(-0.20929,0.33472)	0.639	0.71773	1	0.939207	(-0.15326,0.32283)	0.4744	0.56375	1	0.91871	(-0.21273,0.27255)	0.8049	0.85716	1	0.970534	(-0.18084,0.2453)	0.7642	0.79318	1	0.968283	(-0.12203,0.27058)	0.4553	0.54903	1	0.928417	(-0.23979,0.21188)	0.9027	0.94904	1	1.01405
2-pentylfuran	(-0.57592,0.2829)	0.4858	0.58586	1	1.15779	(-0.44918,0.35845)	0.8192	0.83965	1	1.04641	(-0.31409,0.44012)	0.7363	0.79447	1	0.938928	(-0.2058,0.44809)	0.4611	0.55602	1	0.885906	(-0.25433,0.34942)	0.7548	0.84545	1	0.953568	(-0.2903,0.26481)	0.9277	0.95089	1	1.01283
ALK???	(-0.26285,0.11064)	0.4022	0.52352	1	1.07907	(-0.22067,0.09507)	0.4176	0.52679	1	1.06481	(-0.17418,0.07907)	0.4485	0.5838	1	1.0487	(-0.12344,0.06424)	0.5292	0.60332	1	1.03005	(-0.10157,0.06008)	0.6107	0.70534	1	1.02096	(-0.08114,0.06293)	0.803	0.87792	1	1.00914
prop-2-enyl 2-methylbutanoate	(-0.13264,0.42693)	0.2882	0.41811	1	0.86317	(-0.19753,0.36755)	0.5425	0.6094	1	0.918505	(-0.20442,0.31884)	0.6605	0.75218	1	0.944396	(-0.16573,0.29725)	0.5723	0.63418	1	0.936356	(-0.25736,0.20167)	0.8098	0.86177	1	1.02824	(-0.2098,0.20946)	0.9987	0.99932	1	1.00017
2-methoxy-5-methylphenol	(-0.30327,0.56146)	0.5434	0.62763	1	0.878889	(-0.18214,0.57966)	0.2959	0.44116	1	0.819747	(-0.04133,0.61271)	0.0855	0.1893	1	0.751495	(-0.01658,0.61643)	0.063	0.11223	1	0.740871	(-0.09555,0.55127)	0.1652	0.23362	1	0.796234	(-0.33175,0.33147)	0.9993	0.99932	1	1.00014
4-methyl-1-propan-2-ylcyclohexene	(-0.27802,0.19251)	0.7084	0.75437	1	1.04368	(-0.30424,0.1387)	0.448	0.55654	1	1.0863	(-0.27832,0.09922)	0.3416	0.47477	1	1.09368	(-0.1902,0.10281)	0.5534	0.62167	1	1.04467	(-0.15132,0.11129)	0.763	0.84545	1	1.02022	(-0.11509,0.13307)	0.8863	0.94385	1	0.991049
(methyldisulfanyl)methane	(-0.51583,0.20949)	0.3937	0.52352	1	1.16552	(-0.67583,0.12447)	0.1694	0.28603	1	1.31743	(-0.5302,0.32687)	0.6328	0.7308	1	1.10701	(-0.26887,0.45571)	0.6076	0.6471	1	0.910814	(-0.24876,0.39864)	0.6466	0.73635	1	0.9278	(-0.29365,0.32465)	0.9211	0.95089	1	0.98462
1-(2,3-dimethylphenyl)ethanone	(-0.12237,0.0797)	0.6694	0.73198	1	1.02157	(-0.10442,0.07538)	0.7463	0.78784	1	1.01463	(-0.08587,0.07292)	0.8714	0.88218	1	1.0065	(-0.06856,0.07602)	0.9188	0.91882	1	0.996274	(-0.06313,0.08203)	0.7972	0.86013	1	0.990594	(-0.05912,0.09693)	0.632	0.71976	1	0.98127
(1R,2R,5R)-2-methyl-5-propan-2-ylcyclohexan-1-ol	(-0.03636,0.07038)	0.5294	0.62142	1	0.983136	(-0.03726,0.07209)	0.5294	0.60298	1	0.982732	(-0.03885,0.07515)	0.5295	0.63856	1	0.982013	(-0.04249,0.08212)	0.5297	0.60332	1	0.980379	(-0.04593,0.0887)	0.5299	0.62079	1	0.978841	(-0.04999,0.10315)	0.4921	0.62084	1	0.973771
4-methylidene-1-propan-2-ylbicyclo[3.1.0]hexane	(-0.01509,0.12138)	0.1258	0.24938	1	0.948243	(-0.01547,0.12433)	0.1258	0.25156	1	0.947024	(-0.01613,0.12957)	0.1258	0.2399	1	0.944861	(-0.01764,0.14149)	0.1258	0.20235	1	0.939957	(-0.01908,0.15273)	0.1259	0.20242	1	0.935358	(-0.07821,0.1379)	0.5859	0.69628	1	0.970599
cumene	(0.08408,0.89321)	0.02	0.07608	1	0.613457	(-0.00576,0.74935)	0.0534	0.13184	1	0.689497	(-0.10362,0.64509)	0.1515	0.2484	1	0.762817	(-0.00314,0.64436)	0.0522	0.09954	1	0.725707	(0.02639,0.63907)	0.0336	0.07897	1	0.716964	(-0.28191,0.34385)	0.8449	0.91161	1	0.969503
ethylbenzene	(-0.19617,0.24034)	0.837	0.86874	1	0.978157	(-0.14103,0.24609)	0.5857	0.64039	1	0.948827	(-0.15358,0.22196)	0.7162	0.78301	1	0.966392	(-0.11568,0.22403)	0.528	0.60332	1	0.947265	(-0.18902,0.1759)	0.9433	0.95492	1	1.00658	(-0.1385,0.20769)	0.6933	0.77877	1	0.965992
(methyltrisulfanyl)methane	(-0.31502,0.7658)	0.3971	0.52352	1	0.798202	(-0.4116,0.71592)	0.5839	0.64039	1	0.858854	(-0.33365,0.71553)	0.4649	0.59566	1	0.826184	(-0.18977,0.6672)	0.2699	0.34969	1	0.78764	(-0.17956,0.61194)	0.2809	0.35433	1	0.80558	(-0.33842,0.44656)	0.7855	0.87047	1	0.947365
5-[(E)-but-2-en-2-yl]-2,2-dimethyloxolane	(-0.25266,0.56861)	0.4354	0.54922	1	0.853873	(-0.21793,0.54905)	0.3855	0.5099	1	0.847421	(-0.05792,0.8017)	0.0877	0.1893	1	0.68943	(-0.0654,0.6702)	0.1053	0.17261	1	0.739042	(-0.12802,0.57572)	0.2091	0.28577	1	0.799434	(-0.24594,0.41424)	0.6145	0.70972	1	0.919293
1,2,3-trimethylbenzene	(0.22195,0.57744)	0	0.00077	0.00153	0.670525	(0.2276,0.59113)	0	0.00075	0.00151	0.664072	(0.03234,0.5788)	0.0289	0.07899	1	0.736706	(0.12558,0.61711)	0.0033	0.01708	0.2733	0.689808	(-0.04572,0.53674)	0.0977	0.17416	1	0.782307	(-0.2161,0.41763)	0.5303	0.63943	1	0.904144
2,2,6-trimethylcyclohexan-1-one	(-0.45411,0.66563)	0.6984	0.75351	1	0.89964	(-0.5729,0.45434)	0.8144	0.83965	1	1.06107	(-0.41898,0.50159)	0.8567	0.87808	1	0.959538	(-0.30259,0.53241)	0.5838	0.63826	1	0.891444	(-0.1972,0.57782)	0.3314	0.4117	1	0.826702	(-0.24974,0.48243)	0.5302	0.63943	1	0.890167
(3H)-Furanone, 5-ethenyldihydro-5-methyl-	(-0.40202,0.436)	0.9339	0.94545	1	0.983153	(-0.35457,0.38599)	0.9316	0.93163	1	0.984415	(-0.19637,0.5406)	0.3508	0.47941	1	0.841881	(0.08876,0.7649)	0.0142	0.03751	1	0.652575	(-0.08688,0.56162)	0.1492	0.21852	1	0.788702	(-0.17836,0.44223)	0.4016	0.54884	1	0.8764
1-methyl-4-propan-2-ylcyclohexan-1-ol	(-0.25863,0.54101)	0.4758	0.58233	1	0.868325	(-0.16853,0.54249)	0.2944	0.44116	1	0.829458	(-0.06755,0.55732)	0.1225	0.23925	1	0.782795	(0.04941,0.61018)	0.0215	0.04897	1	0.719073	(-0.005,0.59649)	0.0539	0.11045	1	0.743978	(-0.20245,0.47235)	0.4304	0.57858	1	0.873758
2-ethenyl-2,6,6-trimethyloxane	(-0.29294,1.13035)	0.2337	0.3615	1	0.657897	(-0.323,0.93721)	0.325	0.4661	1	0.735573	(-0.15064,0.97077)	0.1464	0.2484	1	0.663607	(-0.11288,0.83376)	0.1328	0.20944	1	0.697368	(-0.19994,0.68801)	0.2772	0.35433	1	0.78346	(-0.26314,0.56811)	0.4688	0.60066	1	0.85857
1-hydroperoxyhexane	(0.08438,0.23425)	0	0.00133	0.00399	0.852725	(0.08653,0.23981)	0	0.00131	0.00394	0.849444	(0.09036,0.2497)	0	0.00086	0.00386	0.843641	(0.0649,0.25375)	0.0011	0.00745	0.08935	0.85272	(0.0523,0.25619)	0.0033	0.023	0.27004	0.857064	(0.03836,0.26781)	0.0093	0.0449	0.76323	0.858057
1-(furan-2-yl)ethanone	(0.05447,0.23134)	0.0018	0.01305	0.14357	0.866839	(0.05585,0.23687)	0.0017	0.01162	0.14305	0.863847	(0.0583,0.24672)	0.0017	0.01015	0.14212	0.858551	(0.06392,0.26908)	0.0017	0.01	0.14002	0.846622	(0.06927,0.29011)	0.0017	0.01534	0.13805	0.83553	(0.03168,0.29549)	0.0155	0.06362	1	0.849098
3-methyl-6-propan-2-ylidenecyclohexene-or-1-methyl-4-propan-2-ylidenecyclohexene	(0.10909,1.84704)	0.029	0.09157	1	0.376038	(-0.01842,1.73471)	0.0547	0.13184	1	0.423946	(-0.09115,1.55148)	0.0798	0.18172	1	0.481829	(0.06013,1.42795)	0.0334	0.07411	1	0.475189	(-0.00346,1.28021)	0.0512	0.1077	1	0.528151	(-0.47795,0.81002)	0.6107	0.70972	1	0.847016
toluene	(-0.13681,0.58453)	0.2132	0.34523	1	0.799427	(-0.04893,0.58641)	0.0948	0.20459	1	0.76434	(-0.04445,0.54814)	0.0941	0.19775	1	0.777365	(0.1046,0.60827)	0.006	0.0237	0.48799	0.700167	(-0.05224,0.53491)	0.106	0.17969	1	0.78558	(-0.12015,0.46468)	0.2459	0.38776	1	0.841756
1,2,4,5-tetrazine	(-0.36982,0.89801)	0.3977	0.52352	1	0.767901	(-0.46651,0.73575)	0.6502	0.70153	1	0.874049	(-0.60324,0.54296)	0.9158	0.91577	1	1.0306	(-0.21829,0.76037)	0.2729	0.34969	1	0.762587	(-0.21164,0.72255)	0.2803	0.35433	1	0.774565	(-0.28095,0.63266)	0.4476	0.58739	1	0.838739
hexanal	(-0.55616,0.62094)	0.9097	0.93243	1	0.968128	(-0.59903,0.4366)	0.7494	0.78784	1	1.08461	(-0.46377,0.57298)	0.8314	0.87398	1	0.946861	(-0.28075,0.61824)	0.4541	0.55575	1	0.844725	(-0.35127,0.44226)	0.8197	0.86177	1	0.955526	(-0.1585,0.55109)	0.2751	0.4178	1	0.821768
4-methyl-1-prop-1-en-2-ylcyclohexene	(-0.16837,0.81647)	0.1862	0.31164	1	0.723214	(-0.27646,0.71213)	0.3734	0.50201	1	0.804259	(-0.31359,0.57334)	0.5564	0.66118	1	0.878208	(-0.08801,0.61668)	0.1392	0.21532	1	0.767718	(-0.01797,0.63516)	0.0638	0.12158	1	0.734477	(-0.12467,0.53795)	0.2195	0.37498	1	0.813309
(3S)-3,7-dimethylocta-1,6-diene	(-0.21765,0.80327)	0.2478	0.37622	1	0.746165	(-0.14322,0.77282)	0.1709	0.28603	1	0.729936	(0.06006,0.84985)	0.0248	0.07094	1	0.634478	(0.02036,0.75397)	0.0388	0.07784	1	0.67898	(0.02604,0.73564)	0.0356	0.07897	1	0.683287	(-0.11825,0.61681)	0.182	0.35537	1	0.77936
3-methyl-6-propan-2-ylcyclohex-2-en-1-one	(-0.24458,1.42191)	0.1567	0.27648	1	0.555066	(-0.39289,1.29632)	0.2811	0.44116	1	0.636537	(-0.36624,1.13189)	0.3064	0.43318	1	0.68193	(-0.06455,1.13228)	0.0795	0.13573	1	0.586334	(-0.04428,1.05669)	0.0711	0.12948	1	0.602779	(-0.29731,0.79788)	0.3674	0.5194	1	0.778579
3,5-dimethyloctan-2-one	(-0.24615,0.53758)	0.45	0.55909	1	0.864404	(-0.22998,0.50013)	0.4557	0.55775	1	0.873651	(-0.24277,0.4364)	0.568	0.66536	1	0.907721	(0.00365,0.5682)	0.0472	0.0921	1	0.751317	(0.06274,0.60557)	0.0163	0.04602	1	0.715941	(-0.00642,0.55272)	0.0554	0.15671	1	0.76098
2-(5-ethenyl-5-methyloxolan-2-yl)propan-2-ol	(0.05831,0.80153)	0.025	0.08215	1	0.650564	(0.00753,0.74169)	0.0457	0.12483	1	0.687558	(0.08369,0.72558)	0.0146	0.05204	1	0.667218	(0.09352,0.70195)	0.0111	0.03137	0.90727	0.671839	(0.00879,0.62348)	0.0439	0.09477	1	0.72896	(-0.02731,0.57545)	0.0743	0.19044	1	0.760279
1-methyl-4-prop-1-en-2-ylbenzene-or-1-methyl-2-prop-1-en-2-ylbenzene	(0.35503,2.09868)	0.0081	0.04227	0.66735	0.293214	(0.52252,2.04319)	0.0018	0.01162	0.15034	0.277246	(0.56988,1.9761)	0.0008	0.00551	0.06491	0.279994	(0.36728,1.59737)	0.0022	0.01229	0.18439	0.374439	(0.04521,1.23891)	0.0353	0.07897	1	0.526207	(-0.27064,0.84807)	0.3087	0.452	1	0.749225
(5R)-5-methyl-2-propan-2-ylidenecyclohexan-1-one-(Pulegone)	(-0.24424,0.46138)	0.5305	0.62142	1	0.897115	(-0.16777,0.44449)	0.3637	0.49705	1	0.870785	(-0.0825,0.43501)	0.1774	0.27972	1	0.838407	(0.01489,0.44999)	0.0365	0.07697	1	0.792594	(0.06289,0.479)	0.0111	0.03835	0.9077	0.762658	(0.08621,0.51591)	0.0064	0.04366	0.5239	0.740032
3,4-dimethylthiophene	(0.09578,1.04927)	0.0204	0.07608	1	0.564099	(0.00708,0.92104)	0.0467	0.12483	1	0.628725	(0.19834,0.98969)	0.004	0.02032	0.32515	0.552105	(0.07334,0.86338)	0.0207	0.04856	1	0.626029	(0.08886,0.84526)	0.016	0.04602	1	0.626844	(-0.09639,0.70064)	0.1361	0.28211	1	0.739245
2-methoxyphenol	(0.27307,1.75754)	0.0095	0.04599	0.78179	0.362293	(0.42131,1.72546)	0.0021	0.01245	0.17424	0.34185	(0.44728,1.63982)	0.001	0.00639	0.08308	0.352203	(0.40918,1.49568)	0.0008	0.00642	0.06709	0.385801	(0.15186,1.23551)	0.0127	0.03848	1	0.499731	(-0.20857,0.86601)	0.2282	0.38188	1	0.719845
(1R,2R,5R)-5-methyl-2-propan-2-ylcyclohexan-1-ol	(0.31101,1.33317)	0.0023	0.01549	0.18583	0.439512	(-0.2164,1.2322)	0.1625	0.28352	1	0.601756	(-0.40161,1.01918)	0.3847	0.5172	1	0.734339	(-0.18614,1.01413)	0.1734	0.24043	1	0.661003	(-0.10153,1.02098)	0.1074	0.17969	1	0.631458	(-0.22517,0.91213)	0.2343	0.38428	1	0.709299
1-methyl-4-propan-2-ylcyclohexa-1,4-diene	(0.09766,1.27571)	0.0241	0.08215	1	0.503242	(0.15561,1.26251)	0.0137	0.05391	1	0.492108	(0.12488,1.14516)	0.0159	0.05204	1	0.529925	(0.1936,1.14438)	0.0065	0.0237	0.52976	0.512224	(0.18534,1.09387)	0.0063	0.03016	0.51275	0.5275	(-0.1173,0.83936)	0.1376	0.28211	1	0.696959
2,6-dimethyloct-7-en-2-ol	(0.00693,1.8785)	0.0485	0.11689	1	0.389569	(0.00526,1.73719)	0.0487	0.12483	1	0.418438	(0.31545,1.81694)	0.0065	0.02955	0.53187	0.344315	(0.21745,1.57958)	0.0105	0.03137	0.85759	0.407174	(0.18625,1.48865)	0.0123	0.03848	1	0.432811	(-0.28151,1.01432)	0.2653	0.41039	1	0.693222
heptan-4-one	(-0.31369,1.29611)	0.2189	0.34523	1	0.611886	(-0.22568,1.16697)	0.1776	0.29126	1	0.6246	(-0.00708,1.46959)	0.0521	0.12951	1	0.481305	(-0.21282,1.13866)	0.1753	0.24043	1	0.629444	(-0.39138,0.81559)	0.4863	0.57797	1	0.808879	(-0.20413,0.97492)	0.1976	0.35638	1	0.680182
(1,4-Dimethylpent-2-enyl)benzene	(0.27267,1.50183)	0.0066	0.03841	0.53777	0.411787	(0.13957,1.28154)	0.0164	0.05862	1	0.491372	(0.03033,1.13586)	0.0392	0.10046	1	0.558167	(0.35478,1.30566)	0.0009	0.00642	0.07063	0.435953	(0.18056,1.10051)	0.0068	0.03114	0.56122	0.527011	(-0.04904,0.87402)	0.0794	0.19138	1	0.662
4,7,7-trimethylbicyclo[4.1.0]hept-2-ene((+)-4-Carene)	(0.03098,1.47786)	0.0417	0.11032	1	0.470284	(0.03098,1.44032)	0.0414	0.12483	1	0.479193	(-0.01386,1.27288)	0.0549	0.13234	1	0.532854	(0.17839,1.26968)	0.0101	0.03137	0.83014	0.484791	(0.18796,1.19446)	0.0076	0.03114	0.62651	0.500971	(-0.07709,0.9338)	0.0959	0.21852	1	0.65158
2,6,6,10-tetramethyl-1-oxaspiro[4.5]dec-9-ene	(0.34288,1.1928)	0.001	0.00823	0.07924	0.464016	(0.38031,1.14911)	0.0003	0.0032	0.02237	0.465468	(0.42785,1.14225)	0.0001	0.00086	0.00431	0.456099	(0.4219,1.07995)	0	0.00036	0.00146	0.47193	(0.35712,1.06092)	0.0001	0.00243	0.0102	0.492126	(0.0725,0.78689)	0.0188	0.06723	1	0.650705
1-methyl-4-propan-2-yl-7-oxabicyclo[2.2.1]heptane	(-0.1194,1.11315)	0.1091	0.2237	1	0.608427	(-0.10289,1.04375)	0.1043	0.21922	1	0.624732	(0.0347,1.08873)	0.0373	0.09857	1	0.57023	(0.23229,1.17691)	0.004	0.0192	0.3264	0.494307	(0.13816,1.0749)	0.0117	0.03835	0.95877	0.54524	(-0.03209,0.93032)	0.0671	0.1774	1	0.638193
2-methyl-5-prop-1-en-2-ylcyclohex-2-en-1-one(CARVONE)	(0.16112,1.01657)	0.0082	0.04227	0.67639	0.554969	(0.24465,1.0201)	0.0018	0.01162	0.15102	0.531329	(-0.01441,0.90579)	0.0573	0.13434	1	0.640384	(0.0883,0.91829)	0.018	0.04336	1	0.604533	(0.20044,0.98429)	0.0033	0.023	0.27279	0.553018	(0.0138,0.88446)	0.0433	0.12669	1	0.638182
(E)-1-(2,6,6-trimethylcyclohexa-1,3-dien-1-yl)but-2-en-1-one	(0.4386,0.99148)	0	0.00051	0.00051	0.489173	(0.3382,0.95777)	0.0001	0.00203	0.01154	0.5231	(0.46046,0.99775)	0	8e-05	8e-05	0.482342	(0.50927,1.00124)	0	0	0	0.46989	(0.43799,0.96665)	0	5e-05	5e-05	0.495436	(0.23448,0.80956)	0.0005	0.01246	0.03806	0.593322
3,7-dimethyloctan-3-ol-or-3-methylpentan-3-ol	(0.1224,1.32804)	0.0204	0.07608	1	0.484218	(0.26543,1.32617)	0.0044	0.02276	0.36421	0.45122	(0.40907,1.34029)	0.0004	0.00382	0.03438	0.416995	(0.47411,1.31224)	0.0001	0.00085	0.00438	0.409354	(0.35588,1.19832)	0.0004	0.00451	0.03159	0.459736	(0.08705,1.01223)	0.0203	0.0692	1	0.577157
1-methyl-4-prop-1-en-2-ylcyclohexa-1,3-diene or 1,2,4,5-tetramethylbenzene	(0.06392,1.30032)	0.032	0.09704	1	0.505544	(0.15541,1.28716)	0.0141	0.05391	1	0.486128	(0.16037,1.24497)	0.0123	0.05204	1	0.495261	(0.14321,1.10809)	0.0117	0.03205	0.9615	0.534915	(0.14677,1.10178)	0.0109	0.03835	0.897	0.535649	(0.09617,1.04706)	0.0189	0.06723	1	0.564613
5-methyl-2-propan-2-ylcyclohexan-1-ol (Menthol)	(-0.06569,2.03302)	0.0648	0.14358	1	0.373936	(-0.09299,1.84998)	0.0745	0.1746	1	0.415406	(-0.29622,1.45311)	0.1888	0.28664	1	0.56077	(0.22713,1.70286)	0.0111	0.03137	0.90969	0.380986	(0.2985,1.66839)	0.0053	0.029	0.43505	0.374019	(-0.08181,1.3305)	0.0826	0.19356	1	0.535613
5-(3,3-dimethyloxiran-2-yl)-3-methylpent-1-en-3-ol	(0.53593,1.70229)	0.0006	0.00823	0.05207	0.326571	(0.45226,1.58078)	0.001	0.00877	0.08127	0.361851	(0.44546,1.48299)	0.0006	0.00481	0.0481	0.381277	(0.54747,1.48816)	0.0001	0.00085	0.00509	0.361384	(0.41903,1.31843)	0.0003	0.00343	0.02061	0.419483	(0.2368,1.08298)	0.0025	0.02975	0.20828	0.516908
1,3,3-trimethyl-2-oxabicyclo[2.2.2]octane(Eucalyptol)	(-0.27177,1.14441)	0.216	0.34523	1	0.64641	(-0.08164,1.16534)	0.0864	0.19669	1	0.581673	(0.14027,1.21327)	0.0144	0.05204	1	0.508258	(0.15909,1.16477)	0.0104	0.03137	0.85441	0.515855	(0.0429,1.08615)	0.0342	0.07897	1	0.568629	(0.18429,1.2106)	0.0081	0.04412	0.66256	0.497856
1-methyl-4-propan-2-ylbenzene (p-Cimene)	(0.36806,1.89929)	0.0059	0.03727	0.48445	0.321847	(0.37496,1.71678)	0.0037	0.02019	0.30286	0.351386	(0.52624,1.80341)	0.0008	0.00551	0.0661	0.311977	(0.54932,1.59263)	0.0001	0.00169	0.01184	0.342674	(0.34542,1.31376)	0.0011	0.01106	0.08847	0.436229	(0.28476,1.14479)	0.0013	0.0184	0.1104	0.489302
2-buta-1,3-dienyl-1,3,5-trimethylbenzene	(0.70572,2.25835)	0.0007	0.00823	0.05891	0.227174	(0.80364,2.1885)	0.0001	0.00203	0.0122	0.224008	(0.8154,2.09)	0.0001	0.00086	0.00415	0.233938	(0.8992,1.96925)	0	4e-05	0.00012	0.238301	(0.69515,1.72978)	0	0.00035	0.00105	0.297463	(0.25084,1.27001)	0.0038	0.03847	0.31284	0.467468
1,1,4a-trimethyl-4,5,6,7-tetrahydro-3H-naphthalen-2-one	(0.8097,2.66041)	0.0009	0.00823	0.07404	0.176391	(0.74578,2.43821)	0.0007	0.00737	0.05898	0.203519	(0.88139,2.37032)	0.0001	0.00128	0.0082	0.196743	(1.09202,2.31499)	0	4e-05	8e-05	0.182045	(0.93585,2.07065)	0	6e-05	0.00012	0.222406	(0.44675,1.55069)	0.0005	0.01246	0.04295	0.368352
