# Supplementary material for: GC-MS Techniques Investigating Potential Biomarkers of Dying in the Last Weeks with Lung Cancer
Source: Int J Mol Sci. 2023 Jan 13;24(2):1591. doi: 10.3390/ijms24021591 (PMC9867309; doi:10.3390/ijms24021591)
Supplement: Supplementary file 1 [file ijms-24-01591-s001.zip › SupplementaryTable5_Acid_MultivariateAnalysis.xlsx]

## Sheet: Week2_results_subset_noNA_p05
Supplementary Table 5 - Acid data analysis by multivariate analysis.
IUPAC - International Union of Pure and Applied Chemistry. pvals BH - Benjamini Hochberg adjusted p values. pvals Bonf - Bonferroni corrected p values.
					Post test p values
RT	IUPAC compound name	pval	pval BH	pval Bonf	Week 12+ versus Week 04+	Week 12+ versus Week 03	Week 12+ versus Week 02	Week 12+ versus Week 01	Week 04+ versus Week 03	Week 04+ versus Week 02	Week 04+ versus Week 01	Week 03 versus Week 02	Week 03 versus Week 01	Week 02 versus Week 01
23.69	3,4-dimethylhexan-2-one	0.00314238	0.01783	0.2139	0.162751	0.154309	0.46019	0.00878646	0.020563	0.760193	0.000713329	0.0783206	0.545391	0.00878646
26.01	1-methyl-4-propan-2-ylbenzene (p-Cimene)	0.00885491	0.04094	0.6141	0.636546	0.636546	0.395766	0.000127192	0.863268	0.636546	0.00254554	0.72204	0.0289075	0.0640923
27.57	4-methylpent-3-enoic acid	0.000414373	0.00493	0.0276	0.514603	0.798249	0.798249	0.000110119	0.798249	0.514603	0.00488584	0.798249	0.0066786	0.00178347
28.11	2,6-dimethyloct-7-en-2-ol	0.00129695	0.00997	0.0897	0.0136705	0.582005	0.197132	0.0136705	0.0221027	0.582005	0.63198	0.168388	0.0136705	0.418927
28.37	5-(3,3-dimethyloxiran-2-yl)-3-methylpent-1-en-3-ol	0.00262012	0.01631	0.1794	0.861578	0.861578	0.0794071	0.00347372	0.861578	0.0794071	0.00347372	0.0926762	0.0135043	0.574053
28.55	1-methyl-4-prop-1-en-2-ylbenzene-or-1-methyl-2-prop-1-en-2-ylbenzene	0.00365843	0.01824	0.2553	0.747657	0.310252	0.730816	0.00925266	0.289542	0.649678	0.0249272	0.649678	0.00678188	0.0207584
28.85	3,7-dimethyloctan-3-ol-or-3-methylpentan-3-ol	0.00351138	0.01824	0.2415	0.132745	0.534498	0.248591	0.00495687	0.534498	0.943015	0.33935	0.534498	0.182189	0.379681
28.87	nonan-2-one or 5-methylhexan-2-one	0.000746117	0.00604	0.0483	0.999942	0.404231	0.404231	3.62618e-09	0.404231	0.404231	4.35694e-08	0.999942	0.000450052	0.000207017
29.92	2-methoxyphenol	0.0101205	0.04356	0.6969	0.898012	0.328648	0.898012	0.0425195	0.328648	0.898012	0.0890339	0.328648	0.0317491	0.213487
30.61	4-methylphenol	2.25118e-05	0	0	0.340104	0.023117	0.340104	0.771633	0.147473	0.771633	0.536889	0.340104	0.0562326	0.478608
31.31	5-ethyl-5-methyloxolan-2-one	0.00216279	0.01518	0.1518	0.767235	0.723422	0.995379	0.000226541	0.767235	0.767235	0.00297943	0.764859	0.0516113	0.00423246
32.14	5-methyl-2-propan-2-ylcyclohexan-1-ol (Menthol)	0.0119384	0.0483	0.8211	0.114365	0.887713	0.0705441	0.114365	0.297357	0.469506	0.887713	0.12006	0.297357	0.520156
34.94	1,1,4a-trimethyl-4,5,6,7-tetrahydro-3H-naphthalen-2-one	0.000219369	0.00345	0.0138	0.480862	0.634753	0.0222082	6.89173e-06	0.406494	0.0985542	0.00026292	0.031518	0.00026127	0.173218
35.9	2,6,6,10-tetramethyl-1-oxaspiro[4.5]dec-9-ene	0.000515565	0.00493	0.0345	0.719874	0.407584	0.176244	0.00862686	0.39316	0.304443	0.0255595	0.100856	0.00862686	0.407584
35.91	N-(furan-2-ylmethyl)-N-methyl-1-phenylpropan-2-amine (Furfenorex (Frugalan), also known as furfurylmethylamphetamine)	0.000452095	0.00493	0.0345	0.2403	0.2403	0.00147557	0.366281	0.730363	0.000282859	0.856063	0.000382408	0.712737	0.000382408
37.32	2-buta-1,3-dienyl-1,3,5-trimethylbenzene	0.000146622	0.0023	0.0069	0.480274	0.396305	0.104816	6.07888e-05	0.240133	0.240133	0.00110178	0.0617703	0.00022129	0.122846
38.58	(E)-1-(2,6,6-trimethylcyclohexa-1,3-dien-1-yl)but-2-en-1-one	2.22064e-05	0	0	0.333767	0.732711	0.0315469	0.000401114	0.684586	0.230886	0.0224554	0.191145	0.0224554	0.429751
