# Supplementary material for: GC-MS Techniques Investigating Potential Biomarkers of Dying in the Last Weeks with Lung Cancer
Source: Int J Mol Sci. 2023 Jan 13;24(2):1591. doi: 10.3390/ijms24021591 (PMC9867309; doi:10.3390/ijms24021591)
Supplement: Supplementary file 1 [file ijms-24-01591-s001.zip › SupplementaryTable6_Acid_LinearRegression_analysis.xlsx]

## Sheet: LinearRegressionAnalysis
	Supplementary Table 6: Acid dataset analysed by Linear Regression with censoring at different timepoints before death.
	IUPAC - International Union of Pure and Applied Chemistry. BH pvals - Benjamini Hochberg adjusted p values. Bonf pvals - Bonferroni corrected p values. p value was calculated assuming heteroscedasticity (pval hetero), and later adjusted by Benjamini Hochberg method (padj hetero). "Time Estimate" is the co-efficient of time in the linear regression model of the time. Table ranked by "Time_Estimate…
RT	IUPAC compound name	Timeunit	Intercept_Estimate_Day 3 Censor	Time_Estimate_Day 3 Censor	Intercept_StError_Day 3 Censor	Time_StError_Day 3 Censor	Intercept_tvalue_Day 3 Censor	Time_tvalue_Day 3 Censor	Intercept_pval_Day 3 Censor	Time_pval_Day 3 Censor	Time_pval_hetero_Day 3 Censor	padj_Day 3 Censor	padjhetero_Day 3 Censor		Variable	Timeunit_Day 7 Censor	Intercept_Estimate_Day 7 Censor	Time_Estimate_Day 7 Censor	Intercept_StError_Day 7 Censor	Time_StError_Day 7 Censor	Intercept_tvalue_Day 7 Censor	Time_tvalue_Day 7 Censor	Intercept_pval_Day 7 Censor	Time_pval_Day 7 Censor	Time_pval_hetero_Day 7 Censor	padj_Day 7 Censor	padjhetero_Day 7 Censor			Variable	Timeunit	Intercept_Estimate_Day 10 Censor	Time_Estimate_Day 10 Censor	Intercept_StError_Day 10 Censor	Time_StError_Day 10 Censor	Intercept_tvalue_Day 10 Censor	Time_tvalue_Day 10 Censor	Intercept_pval_Day 10 Censor	Time_pval_Day 10 Censor	Time_pval_hetero_Day 10 Censor	padj_Day 10 Censor	padjhetero_Day 10 Censor			Variable	Timeunit	Intercept_Estimate_Day 15 Censor	Time_Estimate_Day 15 Censor	Intercept_StError_Day 15 Censor
31.31	5-ethyl-5-methyloxolan-2-one	daycensor3	19.0671	0.673184	0.576525	0.199631	33.0725	3.37214	1.36646e-68	0.000961235	8.70679e-05	0.01314	0.00089	62	X31.31_5.ethyl.5.methyloxolan.2.one_894_69	daycensor7	18.9915	0.291034	0.412148	0.0630559	46.0793	4.6155	2.73796e-87	8.69012e-06	1.01564e-05	0.00012	0.00021		62	X31.31_5.ethyl.5.methyloxolan.2.one_894_69	daycensor10	18.8289	0.191753	0.366128	0.040074	51.4272	4.78499	1.11346e-93	4.23888e-06	5.26341e-06	5e-05	0.00011		62	X31.31_5.ethyl.5.methyloxolan.2.one_894_69	daycensor15	18.5081	0.108764	0.321517
22.81	cyclohexanone	daycensor3	17.2781	0.863055	0.473527	0.163966	36.4881	5.26361	5.11427e-74	5.10909e-07	5.06433e-05	2e-05	0.00068	16	X22.81_cyclohexanone_944_77_ALKALI	daycensor7	16.4998	0.264583	0.353211	0.054039	46.7136	4.89615	4.42665e-88	2.62298e-06	0.000345907	4e-05	0.00291		16	X22.81_cyclohexanone_944_77_ALKALI	daycensor10	16.3114	0.169643	0.315087	0.0344873	51.7679	4.919	4.56997e-94	2.37447e-06	0.000388822	3e-05	0.00283		16	X22.81_cyclohexanone_944_77_ALKALI	daycensor15	16.0329	0.0966566	0.276644
27.57	4-methylpent-3-enoic acid	daycensor3	17.2701	0.580027	0.409135	0.141669	42.2112	4.09423	3.0118e-82	7.07865e-05	1.402e-10	0.00145	0	40	X27.57_4.methylpent.3.enoic.acid_815_80	daycensor7	17.0897	0.232408	0.292554	0.0447589	58.4154	5.19244	3.48448e-101	7.05426e-07	2.30359e-09	1e-05	0		40	X27.57_4.methylpent.3.enoic.acid_815_80	daycensor10	16.9076	0.147101	0.261592	0.0286321	64.6335	5.13761	3.38037e-107	9.02771e-07	1.30373e-08	2e-05	0		40	X27.57_4.methylpent.3.enoic.acid_815_80	daycensor15	16.6307	0.0809432	0.231118
28.87	nonan-2-one or 5-methylhexan-2-one	daycensor3	16.9758	0.476219	0.266415	0.0922504	63.7194	5.16224	2.38924e-106	8.08251e-07	2.05847e-05	2e-05	0.00045	48	X28.87_nonan.2.one_874_59_ALK_or_5.methylhexan.2.one	daycensor7	16.7119	0.172363	0.192177	0.0294018	86.961	5.86232	4.82832e-125	3.05751e-08	5.1195e-06	0	0.00014		48	X28.87_nonan.2.one_874_59_ALK_or_5.methylhexan.2.one	daycensor10	16.6562	0.118238	0.168326	0.0184239	98.952	6.41767	7.01992e-133	1.93328e-09	1.5538e-06	0	4e-05		48	X28.87_nonan.2.one_874_59_ALK_or_5.methylhexan.2.one	daycensor15	16.5344	0.0732197	0.145216
26.93	2-ethylhexan-1-ol	daycensor3	18.7603	0.718408	0.987015	0.34177	19.0071	2.10202	7.59444e-41	0.0373166	0.0520474	0.17	0.14226	37	X26.93_2.ethylhexan.1.ol_881_32_ALKALI	daycensor7	18.3592	0.259561	0.72549	0.110995	25.306	2.33848	1.76681e-54	0.0207576	0.0300327	0.08511	0.07944		37	X26.93_2.ethylhexan.1.ol_881_32_ALKALI	daycensor10	17.9625	0.142016	0.650928	0.0712463	27.5953	1.99331	6.35608e-59	0.0481432	0.0608969	0.12735	0.13141		37	X26.93_2.ethylhexan.1.ol_881_32_ALKALI	daycensor15	17.6727	0.076325	0.568227
24.67	2-methyl-5-methylsulfanylfuran	daycensor3	17.7067	0.443361	0.559611	0.193774	31.641	2.28803	3.47103e-66	0.0236124	0.00980454	0.14894	0.04467	22	X24.67_2.methyl.5.methylsulfanylfuran_899_95.5	daycensor7	17.4634	0.160869	0.410981	0.0628774	42.4921	2.55846	1.25749e-82	0.0115614	0.00818206	0.05267	0.03386		22	X24.67_2.methyl.5.methylsulfanylfuran_899_95.5	daycensor10	17.3345	0.101489	0.367072	0.0401772	47.2238	2.52604	1.03858e-88	0.012633	0.00946617	0.05452	0.03105		22	X24.67_2.methyl.5.methylsulfanylfuran_899_95.5	daycensor15	17.2083	0.0610896	0.319518
37.09	1,2,4-triazole-3,4-diamine	daycensor3	16.0352	0.411481	0.379906	0.131548	42.2083	3.12798	3.03854e-82	0.00213601	0.00829808	0.02502	0.04003	80	X37.09_1.2.4.triazole.3.4.diamine_851_37	daycensor7	15.8472	0.155311	0.27693	0.0423686	57.2245	3.66572	5.76847e-100	0.000347662	0.0022006	0.00317	0.01128		80	X37.09_1.2.4.triazole.3.4.diamine_851_37	daycensor10	15.7862	0.105292	0.245717	0.0268946	64.2453	3.91499	7.73117e-107	0.000139836	0.00114446	0.00114	0.00626		80	X37.09_1.2.4.triazole.3.4.diamine_851_37	daycensor15	15.6271	0.0611063	0.214679
21.71	heptan-2-one	daycensor3	16.9777	0.247267	0.42949	0.148718	39.53	1.66266	1.62399e-78	0.0985861	0.0196982	0.27876	0.07023	12	X21.71_heptan.2.one_925_87	daycensor7	16.9567	0.10797	0.314359	0.0480949	53.9404	2.24494	1.76421e-96	0.0263178	0.0103516	0.10276	0.03712		12	X21.71_heptan.2.one_925_87	daycensor10	16.9156	0.0733535	0.279961	0.0306426	60.4213	2.39384	3.46747e-103	0.0179792	0.00809761	0.06701	0.02767		12	X21.71_heptan.2.one_925_87	daycensor15	16.8786	0.0485439	0.242662
30.23	2-propylpentanoic acid	daycensor3	15.7394	0.117426	0.513837	0.177924	30.6311	0.65998	1.93637e-64	0.510336	0.490517	0.77616	0.65938	55	X30.23_2.propylpentanoic.acid_861_92	daycensor7	15.8062	0.0635055	0.378019	0.0578345	41.8132	1.09806	1.04679e-81	0.274038	0.346788	0.43869	0.47394		55	X30.23_2.propylpentanoic.acid_861_92	daycensor10	15.9149	0.058448	0.335898	0.0367652	47.38	1.58977	6.68062e-89	0.114112	0.176547	0.22822	0.27315		55	X30.23_2.propylpentanoic.acid_861_92	daycensor15	16.0384	0.0510663	0.289492
25.35	benzaldehyde	daycensor3	16.2622	0.319944	0.524646	0.181667	30.9965	1.76116	4.46908e-65	0.0803646	0.197666	0.27458	0.33768	26	X25.35_benzaldehyde_945_88	daycensor7	16.1085	0.119563	0.385681	0.0590068	41.7663	2.02626	1.21286e-81	0.0446102	0.0849917	0.14069	0.1787		26	X25.35_benzaldehyde_945_88	daycensor10	15.9905	0.0728801	0.344727	0.0377315	46.3861	1.93154	1.13096e-87	0.0554076	0.0850048	0.13768	0.17001		26	X25.35_benzaldehyde_945_88	daycensor15	15.8932	0.0433316	0.300173
27.76	phenol	daycensor3	19.0344	0.417255	0.749457	0.259511	25.3976	1.60785	1.15993e-54	0.11009	0.162422	0.30091	0.29597	41	X27.76_phenol_950_68	daycensor7	18.5351	0.108334	0.554684	0.0848631	33.4157	1.27657	3.72338e-69	0.203839	0.247681	0.38663	0.37611		41	X27.76_phenol_950_68	daycensor10	18.3232	0.0539271	0.496261	0.0543175	36.9224	0.992814	1.11733e-74	0.322489	0.361492	0.45593	0.47051		41	X27.76_phenol_950_68	daycensor15	18.324	0.0379628	0.431443
35.04	4-methyloxan-2-one	daycensor3	17.0247	0.390367	0.578983	0.200482	29.4044	1.94714	2.92842e-62	0.0534911	0.106095	0.23086	0.25588	75	X35.04_4.methyloxan.2.one_750_26	daycensor7	16.8111	0.141729	0.425721	0.0651325	39.4885	2.17602	1.86182e-78	0.031208	0.0726411	0.11632	0.16099		75	X35.04_4.methyloxan.2.one_750_26	daycensor10	16.592	0.0772584	0.381742	0.0417829	43.4639	1.84904	6.36768e-84	0.0665309	0.120276	0.15636	0.21917		75	X35.04_4.methyloxan.2.one_750_26	daycensor15	16.5154	0.0480854	0.332021
7.31	propan-2-one	daycensor3	17.2775	0.371657	0.200594	0.0694589	86.1315	5.35074	1.83612e-124	3.42961e-07	0.0055503	2e-05	0.03501	1	X07.31_propan.2.one_962_89	daycensor7	17.1044	0.139753	0.142948	0.0218701	119.655	6.39013	1.85925e-144	2.22381e-09	0.00573572	0	0.02767		1	X07.31_propan.2.one_962_89	daycensor10	17.0116	0.0903803	0.127136	0.0139155	133.806	6.49496	2.72843e-151	1.30305e-09	0.0041724	0	0.01711		1	X07.31_propan.2.one_962_89	daycensor15	16.8726	0.0522568	0.111892
23.69	3,4-dimethylhexan-2-one	daycensor3	15.9527	0.261423	0.344287	0.119215	46.3354	2.19287	1.30837e-87	0.0299445	0.0478792	0.15347	0.14022	18	X23.69_3.4.dimethylhexan.2.one_818_52	daycensor7	15.9312	0.114272	0.250511	0.0383265	63.5948	2.98154	3.12561e-106	0.00337589	0.00825939	0.01845	0.03386		18	X23.69_3.4.dimethylhexan.2.one_818_52	daycensor10	15.942	0.0838885	0.221361	0.0242287	72.0181	3.46236	1.13165e-113	0.000707842	0.00279572	0.00387	0.01274		18	X23.69_3.4.dimethylhexan.2.one_818_52	daycensor15	15.7953	0.0470678	0.19374
32.67	(Z)-oct-2-enoic acid	daycensor3	15.5693	0.155338	0.212391	0.0735439	73.3047	2.11218	9.77536e-115	0.0364213	0.142108	0.17	0.27949	69	X32.67_.Z..oct.2.enoic.acid_861_46	daycensor7	15.6348	0.0803798	0.152886	0.0233905	102.265	3.43643	6.97193e-135	0.000773398	0.0352359	0.00634	0.08498		69	X32.67_.Z..oct.2.enoic.acid_861_46	daycensor10	15.6293	0.0574899	0.135025	0.0147789	115.751	3.88999	1.96853e-142	0.000153504	0.0172267	0.00114	0.04871		69	X32.67_.Z..oct.2.enoic.acid_861_46	daycensor15	15.6032	0.0382824	0.116107
29.16	(E)-non-3-en-2-one	daycensor3	16.3858	0.233071	0.176796	0.0612185	92.6818	3.80719	6.64104e-129	0.00020842	0.084102	0.00342	0.20898	50	X29.16_.E..non.3.en.2.one_813_24_ALKALI	daycensor7	16.3878	0.105258	0.124142	0.018993	132.008	5.54193	1.83473e-150	1.41075e-07	0.0129163	0	0.04237		50	X29.16_.E..non.3.en.2.one_813_24_ALKALI	daycensor10	16.3026	0.0662992	0.111143	0.012165	146.681	5.45	6.47267e-157	2.16746e-07	0.00997883	1e-05	0.03147		50	X29.16_.E..non.3.en.2.one_813_24_ALKALI	daycensor15	16.1825	0.0368683	0.0981972
30.48	2-ethylhexanoic acid	daycensor3	16.6069	0.355403	0.363137	0.125742	45.7318	2.82644	7.49936e-87	0.00538626	0.118457	0.05221	0.26259	56	X30.48_2.ethylhexanoic.acid_821_87	daycensor7	16.2856	0.108822	0.268757	0.0411181	60.5958	2.64658	2.33775e-103	0.00904887	0.0949387	0.04365	0.19462		56	X30.48_2.ethylhexanoic.acid_821_87	daycensor10	16.1713	0.0655334	0.240565	0.0263307	67.222	2.48886	1.52553e-109	0.0139702	0.0960469	0.05728	0.18752		56	X30.48_2.ethylhexanoic.acid_821_87	daycensor15	16.0289	0.0345192	0.210471
12.47	acetic acid	daycensor3	16.8193	0.160622	0.740973	0.256574	22.6989	0.626028	4.27656e-49	0.532302	0.594993	0.77616	0.70397	2	X12.47_acetic.acid_944_93	daycensor7	16.9632	0.095244	0.544845	0.0833578	31.134	1.14259	2.58199e-65	0.255131	0.312871	0.43585	0.44234		2	X12.47_acetic.acid_944_93	daycensor10	16.8828	0.0596191	0.486452	0.0532438	34.706	1.11974	3.07237e-71	0.264716	0.312124	0.40956	0.41958		2	X12.47_acetic.acid_944_93	daycensor15	16.7297	0.0294987	0.424064
31.46	3,5,5-trimethylhexanoic acid	daycensor3	16.6045	0.108815	0.224458	0.0777222	73.9761	1.40005	2.76752e-115	0.16368	0.181258	0.37283	0.31624	63	X31.46_3.5.5.trimethylhexanoic.acid_812_82	daycensor7	16.6141	0.0505107	0.164396	0.0251515	101.062	2.00826	3.66004e-134	0.0465122	0.116401	0.14126	0.2328		63	X31.46_3.5.5.trimethylhexanoic.acid_812_82	daycensor10	16.5924	0.0340312	0.146515	0.0160365	113.247	2.12211	4.24922e-141	0.0355643	0.106155	0.11342	0.19783		63	X31.46_3.5.5.trimethylhexanoic.acid_812_82	daycensor15	16.5972	0.0243023	0.126707
19.65	hexane-3,4-dione	daycensor3	15.4834	0.106952	0.172781	0.0598281	89.6131	1.78765	7.31236e-127	0.0759656	0.265239	0.27083	0.41897	9	X19.65_hexane.3.4.dione_863_82	daycensor7	15.4357	0.0405464	0.126947	0.0194221	121.591	2.08764	1.94393e-145	0.0386167	0.171668	0.12666	0.28153		9	X19.65_hexane.3.4.dione_863_82	daycensor10	15.4209	0.0276146	0.113082	0.0123772	136.368	2.23108	1.88492e-152	0.0272438	0.129395	0.09713	0.22575		9	X19.65_hexane.3.4.dione_863_82	daycensor15	15.4197	0.019308	0.0978279
13.82	pentan-2-one	daycensor3	15.9474	-0.0254383	0.235584	0.0815748	67.6928	-0.311841	5.83361e-110	0.755619	0.540841	0.87422	0.68099	3	X13.82_pentan.2.one_951_87	daycensor7	16.1019	0.0131614	0.173692	0.0265737	92.7038	0.495277	6.42491e-129	0.62117	0.556996	0.70951	0.61721		3	X13.82_pentan.2.one_951_87	daycensor10	16.1923	0.0199323	0.154428	0.0169027	104.853	1.17924	2.09884e-136	0.240276	0.200428	0.38633	0.29408		3	X13.82_pentan.2.one_951_87	daycensor15	16.2255	0.0166905	0.133811
22.61	(E)-2-methylhept-2-enal	daycensor3	15.9246	0.255319	0.512545	0.177477	31.0696	1.4386	3.33803e-65	0.152463	0.230097	0.3572	0.38506	15	X22.61_.E..2.methylhept.2.enal_797_72	daycensor7	15.5995	0.0631619	0.379253	0.0580233	41.132	1.08856	9.03651e-81	0.278191	0.335438	0.43869	0.4662		15	X22.61_.E..2.methylhept.2.enal_797_72	daycensor10	15.464	0.0300706	0.339173	0.0371236	45.5932	0.810013	1.12296e-86	0.419288	0.460928	0.55454	0.53994		15	X22.61_.E..2.methylhept.2.enal_797_72	daycensor15	15.3791	0.0142571	0.295511
32.33	octanoic acid	daycensor3	15.482	-0.051028	0.239559	0.082951	64.627	-0.615159	3.4271e-107	0.539434	0.26715	0.77616	0.41897	68	X32.33_octanoic.acid_902_91	daycensor7	15.6217	-0.000708085	0.176949	0.0270721	88.2839	-0.0261556	5.88152e-126	0.97917	0.978039	0.97917	0.97804		68	X32.33_octanoic.acid_902_91	daycensor10	15.6644	0.00440677	0.157921	0.0172849	99.192	0.254949	5.00125e-133	0.799132	0.797736	0.85983	0.84		68	X32.33_octanoic.acid_902_91	daycensor15	15.732	0.00856279	0.137174
29.22	nonanal	daycensor3	14.4267	-0.0560657	0.295166	0.102206	48.8767	-0.548556	1.0399e-90	0.584172	0.417945	0.78874	0.57119	51	X29.22_nonanal_890_66	daycensor7	14.4718	-0.0180585	0.217739	0.0333127	66.464	-0.54209	7.2671e-109	0.588606	0.546477	0.69655	0.61712		51	X29.22_nonanal_890_66	daycensor10	14.5418	-0.00500222	0.194531	0.0212921	74.7528	-0.234933	6.51608e-116	0.814599	0.799021	0.85983	0.84		51	X29.22_nonanal_890_66	daycensor15	14.6692	0.00679936	0.169206
35.91	N-(furan-2-ylmethyl)-N-methyl-1-phenylpropan-2-amine (Furfenorex (Frugalan), also known as furfurylmethylamphetamine)	daycensor3	13.9275	-0.121638	0.266595	0.0923128	52.242	-1.31767	1.33518e-94	0.189736	4.48744e-05	0.40943	0.00068	78	X35.91_N..furan.2.ylmethyl..N.methyl.1.phenylpropan.2.amine.Furfenorex..Frugalan...also.known.as.furfurylmethylamphetamine._859_60	daycensor7	14.049	-0.0354061	0.196901	0.0301246	71.3505	-1.17532	4.09967e-113	0.241832	0.0265384	0.42192	0.07504		78	X35.91_N..furan.2.ylmethyl..N.methyl.1.phenylpropan.2.amine.Furfenorex..Frugalan...also.known.as.furfurylmethylamphetamine._859_60	daycensor10	14.0956	-0.0202341	0.175937	0.0192569	80.1174	-1.05074	4.34788e-120	0.295161	0.0834015	0.44006	0.17001		78	X35.91_N..furan.2.ylmethyl..N.methyl.1.phenylpropan.2.amine.Furfenorex..Frugalan...also.known.as.furfurylmethylamphetamine._859_60	daycensor15	14.259	-0.000995014	0.153745
30.79	2,3,3-trimethylcyclobutan-1-one	daycensor3	15.9816	0.0372346	0.178989	0.0619777	89.288	0.600773	1.21411e-126	0.548949	0.548116	0.77616	0.68099	58	X30.79_2.3.3.trimethylcyclobutan.1.one_816_40	daycensor7	15.9718	0.0152107	0.131938	0.0201857	121.055	0.75354	3.61805e-145	0.452373	0.46505	0.62872	0.58668		58	X30.79_2.3.3.trimethylcyclobutan.1.one_816_40	daycensor10	15.9371	0.00700195	0.11789	0.0129034	135.187	0.542643	6.42522e-152	0.588226	0.594415	0.67936	0.67697		58	X30.79_2.3.3.trimethylcyclobutan.1.one_816_40	daycensor15	15.9015	0.0020406	0.102706
19.4	ALK???	daycensor3	15.1462	0.0485676	0.0883599	0.030596	171.415	1.58738	1.79924e-166	0.11465	0.360568	0.30327	0.51871	8	X19.40_ALK...	daycensor7	15.0985	0.0142727	0.0652881	0.00998866	231.26	1.42889	7.14712e-185	0.155232	0.377436	0.31046	0.49919		8	X19.40_ALK...	daycensor10	15.0797	0.00815516	0.058364	0.00638813	258.373	1.27661	1.07956e-191	0.203823	0.402037	0.34109	0.50719		8	X19.40_ALK...	daycensor15	15.0591	0.00405942	0.0508979
24.07	4-methyl-1-propan-2-ylcyclohexene	daycensor3	14.8778	0.00171992	0.164063	0.0568096	90.6834	0.0302752	1.39413e-127	0.97589	0.95953	0.98794	0.98127	20	X24.07_4.methyl.1.propan.2.ylcyclohexene_919_38_HCL	daycensor7	14.9472	0.0118205	0.120851	0.0184894	123.683	0.639316	1.76381e-146	0.523648	0.511662	0.69257	0.60959		20	X24.07_4.methyl.1.propan.2.ylcyclohexene_919_38_HCL	daycensor10	14.9504	0.00891617	0.107818	0.011801	138.663	0.755543	1.79314e-153	0.451175	0.458147	0.58724	0.53994		20	X24.07_4.methyl.1.propan.2.ylcyclohexene_919_38_HCL	daycensor15	14.9306	0.00466685	0.0939021
25.84	3,7,7-trimethylbicyclo[4.1.0]heptane	daycensor3	16.1097	0.00639716	0.0435543	0.0150814	369.878	0.424176	8.73994e-214	0.672079	0.149968	0.81045	0.27949	30	X25.84_3.7.7.trimethylbicyclo.4.1.0.heptane_861_22_HCL	daycensor7	16.1094	0.002827	0.0321114	0.00491284	501.672	0.575431	1.44727e-232	0.56591	0.147455	0.69261	0.2519		30	X25.84_3.7.7.trimethylbicyclo.4.1.0.heptane_861_22_HCL	daycensor10	16.11	0.00210637	0.0286527	0.00313613	562.25	0.671647	1.36088e-239	0.5029	0.147025	0.60644	0.23639		30	X25.84_3.7.7.trimethylbicyclo.4.1.0.heptane_861_22_HCL	daycensor15	16.1105	0.00152581	0.0249245
31.23	3,6-dimethyl-4,5,6,7-tetrahydro-1-benzofuran	daycensor3	16.8988	0.00639716	0.0435543	0.0150814	387.994	0.424176	9.89477e-217	0.672079	0.149968	0.81045	0.27949	61	X31.23_3.6.dimethyl.4.5.6.7.tetrahydro.1.benzofuran_827_78_ALKALI	daycensor7	16.8985	0.002827	0.0321114	0.00491284	526.245	0.575431	1.6333e-235	0.56591	0.147455	0.69261	0.2519		61	X31.23_3.6.dimethyl.4.5.6.7.tetrahydro.1.benzofuran_827_78_ALKALI	daycensor10	16.899	0.00210637	0.0286527	0.00313613	589.789	0.671647	1.53502e-242	0.5029	0.147025	0.60644	0.23639		61	X31.23_3.6.dimethyl.4.5.6.7.tetrahydro.1.benzofuran_827_78_ALKALI	daycensor15	16.8996	0.00152581	0.0249245
24.97	5-propyl-4,5-dihydro-1H-pyrazole	daycensor3	15.5049	0.00639716	0.0435543	0.0150814	355.99	0.424176	1.99055e-211	0.672079	0.149968	0.81045	0.27949	23	X24.97_5.propyl.4.5.dihydro.1H.pyrazole_827_71_ALK	daycensor7	15.5046	0.002827	0.0321114	0.00491284	482.837	0.575431	3.30535e-230	0.56591	0.147455	0.69261	0.2519		23	X24.97_5.propyl.4.5.dihydro.1H.pyrazole_827_71_ALK	daycensor10	15.5051	0.00210637	0.0286527	0.00313613	541.14	0.671647	3.10948e-237	0.5029	0.147025	0.60644	0.23639		23	X24.97_5.propyl.4.5.dihydro.1H.pyrazole_827_71_ALK	daycensor15	15.5057	0.00152581	0.0249245
15.79	(methyldisulfanyl)methane	daycensor3	18.3351	0.0289087	0.377465	0.130703	48.5744	0.221179	2.38853e-90	0.825271	0.75239	0.92702	0.83458	4	X15.79_.methyldisulfanyl.methane_899_98	daycensor7	18.5098	0.0408389	0.277588	0.0424692	66.6807	0.961613	4.64331e-109	0.337879	0.215873	0.50375	0.34042		4	X15.79_.methyldisulfanyl.methane_899_98	daycensor10	18.4003	0.016924	0.24826	0.0271729	74.1171	0.622827	2.12619e-115	0.534397	0.444266	0.62601	0.53994		4	X15.79_.methyldisulfanyl.methane_899_98	daycensor15	18.2938	0.00326942	0.216378
33.39	1-(2,3-dimethylphenyl)ethanone	daycensor3	15.8175	0.00264048	0.114528	0.0396573	138.11	0.0665825	3.15018e-153	0.947008	0.872407	0.98794	0.95383	71	X33.39_1..2.3.dimethylphenyl.ethanone_855_24_HCL	daycensor7	15.8253	0.00242704	0.0844745	0.0129241	187.338	0.187793	6.32199e-172	0.851307	0.762855	0.87259	0.81239		71	X33.39_1..2.3.dimethylphenyl.ethanone_855_24_HCL	daycensor10	15.8198	0.00111416	0.075412	0.00825409	209.778	0.134983	7.06369e-179	0.892817	0.838416	0.91514	0.87025		71	X33.39_1..2.3.dimethylphenyl.ethanone_855_24_HCL	daycensor15	15.8117	0.000134705	0.065651
19.39	prop-2-enyl 2-methylbutanoate	daycensor3	15.0249	-0.042227	0.255954	0.0886281	58.7017	-0.476452	1.78883e-101	0.634485	0.5796	0.81045	0.69893	7	X19.39_prop.2.enyl.2.methylbutanoate_827_47_ALK	daycensor7	15.0429	-0.0161414	0.188752	0.0288778	79.697	-0.558954	9.02996e-120	0.577073	0.527802	0.69588	0.60959		7	X19.39_prop.2.enyl.2.methylbutanoate_827_47_ALK	daycensor10	15.0694	-0.00862977	0.168547	0.0184481	89.4072	-0.467787	1.00787e-126	0.640654	0.602871	0.72963	0.6772		7	X19.39_prop.2.enyl.2.methylbutanoate_827_47_ALK	daycensor15	15.1034	-0.00331224	0.146789
20.4	ethylbenzene	daycensor3	14.9211	-0.00448856	0.22414	0.077612	66.5706	-0.0578334	5.82925e-109	0.953963	0.930315	0.98794	0.96981	10	X20.40_ethylbenzene_746_74.	daycensor7	14.9009	-0.00524348	0.165317	0.0252925	90.1352	-0.207314	3.25024e-127	0.836062	0.774095	0.86781	0.81379		10	X20.40_ethylbenzene_746_74.	daycensor10	14.9015	-0.00372598	0.147568	0.0161518	100.981	-0.230686	4.09465e-134	0.817891	0.757722	0.85983	0.81754		10	X20.40_ethylbenzene_746_74.	daycensor15	14.9119	-0.00177475	0.128468
31.12	(1R,2R,5R)-2-methyl-5-propan-2-ylcyclohexan-1-ol	daycensor3	15.2624	-0.00740231	0.116164	0.0402237	131.386	-0.184028	3.56994e-150	0.854254	0.528303	0.94661	0.67689	60	X31.12_.1R.2R.5R..2.methyl.5.propan.2.ylcyclohexan.1.ol_801_11.6_HCL	daycensor7	15.2627	-0.00327119	0.0856818	0.0131088	178.133	-0.249542	7.85437e-169	0.803302	0.527815	0.8607	0.60959		60	X31.12_.1R.2R.5R..2.methyl.5.propan.2.ylcyclohexan.1.ol_801_11.6_HCL	daycensor10	15.2621	-0.00243734	0.0764791	0.00837089	199.559	-0.291168	8.28444e-176	0.771348	0.527732	0.84334	0.60949		60	X31.12_.1R.2R.5R..2.methyl.5.propan.2.ylcyclohexan.1.ol_801_11.6_HCL	daycensor15	15.2615	-0.00176555	0.0665669
24.49	2-pentylfuran	daycensor3	16.8857	0.11405	0.337329	0.116806	50.0569	0.976412	4.2234e-92	0.330521	0.303779	0.58919	0.46129	21	X24.49_2.pentylfuran_824_86	daycensor7	16.728	0.026231	0.249255	0.0381344	67.1119	0.687856	1.91195e-109	0.492666	0.461553	0.66227	0.58668		21	X24.49_2.pentylfuran_824_86	daycensor10	16.5989	0.00409408	0.22285	0.0243917	74.4845	0.167848	1.07213e-115	0.866942	0.859292	0.89986	0.88077		21	X24.49_2.pentylfuran_824_86	daycensor15	16.522	-0.00334558	0.193977
30.61	4-methylphenol	daycensor3	18.4884	-0.526422	0.885538	0.306632	20.8782	-1.71679	4.03873e-45	0.088198	0.118487	0.27816	0.26259	57	X30.61_4.methylphenol_962_50	daycensor7	19.2749	-0.111729	0.657124	0.100536	29.3322	-1.11134	3.95254e-62	0.268301	0.312676	0.43869	0.44234		57	X30.61_4.methylphenol_962_50	daycensor10	19.3814	-0.0685291	0.586789	0.0642261	33.0296	-1.067	1.60829e-68	0.287783	0.325712	0.437	0.43078		57	X30.61_4.methylphenol_962_50	daycensor15	19.6046	-0.0300869	0.511761
36.86	2-methyl-5-propan-2-ylphenol	daycensor3	15.086	-0.0459249	0.263997	0.0914132	57.1445	-0.502389	6.97836e-100	0.616172	0.265647	0.81045	0.41897	79	X36.86_2.methyl.5.propan.2.ylphenol_870_15	daycensor7	15.133	-0.0131798	0.19478	0.0298001	77.6928	-0.442275	3.10047e-118	0.658963	0.526605	0.72047	0.60959		79	X36.86_2.methyl.5.propan.2.ylphenol_870_15	daycensor10	15.1634	-0.00603055	0.173932	0.0190374	87.1802	-0.316773	3.39896e-125	0.751881	0.674396	0.83317	0.73734		79	X36.86_2.methyl.5.propan.2.ylphenol_870_15	daycensor15	15.162	-0.00435394	0.151386
26.23	4-methylidene-1-propan-2-ylbicyclo[3.1.0]hexane	daycensor3	14.605	-0.0231303	0.148584	0.0514496	98.2942	-0.449571	1.78547e-132	0.653705	0.127598	0.81045	0.27534	32	X26.23_4.methylidene.1.propan.2.ylbicyclo.3.1.0.hexane_847_25	daycensor7	14.6062	-0.0102216	0.10954	0.0167589	133.341	-0.609921	4.45722e-151	0.542889	0.12497	0.69261	0.23831		32	X26.23_4.methylidene.1.propan.2.ylbicyclo.3.1.0.hexane_847_25	daycensor10	14.6042	-0.00761604	0.0977363	0.0106976	149.425	-0.711942	4.73502e-158	0.477669	0.12452	0.60644	0.22197		32	X26.23_4.methylidene.1.propan.2.ylbicyclo.3.1.0.hexane_847_25	daycensor15	14.6022	-0.00551689	0.0850117
18.09	hexanal	daycensor3	16.3766	0.00052353	0.414183	0.143417	39.5396	0.00365039	1.57319e-78	0.997093	0.997663	0.99709	0.99766	6	X18.09_hexanal_960_90	daycensor7	16.4427	0.0107618	0.305472	0.0467352	53.8273	0.230273	2.34414e-96	0.818211	0.835847	0.8607	0.85674		6	X18.09_hexanal_960_90	daycensor10	16.3803	0.000587463	0.272734	0.0298517	60.0594	0.0196794	7.88323e-103	0.984327	0.985344	0.99145	0.99103		6	X18.09_hexanal_960_90	daycensor15	16.3002	-0.00607065	0.237323
27.38	2,2,6-trimethylcyclohexan-1-one	daycensor3	15.7149	0.0833938	0.437431	0.151467	35.9255	0.550573	3.74996e-73	0.582792	0.563376	0.78874	0.6895	39	X27.38_2.2.6.trimethylcyclohexan.1.one_832_94	daycensor7	15.5505	0.0113459	0.322962	0.0494111	48.1495	0.229622	7.74692e-90	0.818716	0.810046	0.8607	0.84081		39	X27.38_2.2.6.trimethylcyclohexan.1.one_832_94	daycensor10	15.4822	0.000338996	0.28835	0.0315609	53.6922	0.010741	3.29422e-96	0.991445	0.991031	0.99145	0.99103		39	X27.38_2.2.6.trimethylcyclohexan.1.one_832_94	daycensor15	15.4139	-0.00529191	0.250943
25.75	1-hydroperoxyhexane	daycensor3	14.1304	-0.06934	0.163582	0.0566428	86.3815	-1.22416	1.22607e-124	0.222918	0.000122814	0.44444	0.00105	29	X25.75_1.hydroperoxyhexane_807_39	daycensor7	14.1341	-0.0306424	0.120134	0.0183797	117.653	-1.66719	1.99287e-143	0.0976808	5.80631e-05	0.22229	0.00079		29	X25.75_1.hydroperoxyhexane_807_39	daycensor10	14.1386	-0.0216395	0.107005	0.0117121	132.13	-1.84762	1.61151e-150	0.0667376	0.000102578	0.15636	0.00104		29	X25.75_1.hydroperoxyhexane_807_39	daycensor15	14.1434	-0.0148174	0.0928148
23.44	1-(furan-2-yl)ethanone	daycensor3	14.84	-0.0621952	0.192808	0.0667627	76.968	-0.931586	1.13787e-117	0.353132	0.00244778	0.6161	0.01825	17	X23.44_1..furan.2.yl.ethanone_855_61	daycensor7	14.8433	-0.027485	0.141863	0.0217041	104.631	-1.26635	2.82465e-136	0.20746	0.00183458	0.38663	0.01003		17	X23.44_1..furan.2.yl.ethanone_855_61	daycensor10	14.8381	-0.0204788	0.126377	0.0138324	117.411	-1.4805	2.66212e-143	0.140956	0.00174082	0.2688	0.00892		17	X23.44_1..furan.2.yl.ethanone_855_61	daycensor15	14.8326	-0.0148344	0.109628
25.06	(methyltrisulfanyl)methane	daycensor3	15.1338	-0.0786203	0.480108	0.166245	31.5217	-0.472918	5.55383e-66	0.636998	0.600948	0.81045	0.70397	24	X25.06_.methyltrisulfanyl.methane_938_99	daycensor7	15.1747	-0.0288935	0.354084	0.0541725	42.8561	-0.533361	4.08569e-83	0.594617	0.54939	0.69655	0.61712		24	X25.06_.methyltrisulfanyl.methane_938_99	daycensor10	15.1111	-0.028217	0.315654	0.0345494	47.8724	-0.816713	1.67735e-89	0.41546	0.376229	0.55454	0.48204		24	X25.06_.methyltrisulfanyl.methane_938_99	daycensor15	15.1333	-0.0180261	0.274696
33.22	2-methoxy-5-methylphenol	daycensor3	14.8191	-0.0430353	0.400802	0.138784	36.9738	-0.310089	9.34292e-75	0.756948	0.706795	0.87422	0.8163	70	X33.22_2.methoxy.5.methylphenol_859_66	daycensor7	14.7384	-0.0322436	0.295228	0.045168	49.9219	-0.71386	6.07186e-92	0.476486	0.390122	0.6512	0.50778		70	X33.22_2.methoxy.5.methylphenol_859_66	daycensor10	14.698	-0.0279725	0.26314	0.0288016	55.8561	-0.971214	1.55099e-98	0.333093	0.240561	0.46294	0.3401		70	X33.22_2.methoxy.5.methylphenol_859_66	daycensor15	14.6924	-0.0201086	0.228738
28.25	1,2,4,5-tetrazine	daycensor3	14.3671	-0.136714	0.562948	0.19493	25.5211	-0.701349	6.58501e-55	0.484233	0.352434	0.77616	0.51606	44	X28.25_1.2.4.5.tetrazine_880_74	daycensor7	14.5664	-0.0297999	0.415664	0.063594	35.0436	-0.468596	8.96463e-72	0.640077	0.576271	0.71481	0.63006		44	X28.25_1.2.4.5.tetrazine_880_74	daycensor10	14.6159	-0.01585	0.371137	0.0406222	39.3813	-0.390181	2.65236e-78	0.696987	0.652309	0.78292	0.72283		44	X28.25_1.2.4.5.tetrazine_880_74	daycensor15	14.5387	-0.0173837	0.322675
31.88	1-methyl-4-propan-2-ylcyclohexan-1-ol	daycensor3	15.0818	0.0172489	0.439288	0.152111	34.3324	0.113397	1.21469e-70	0.909876	0.888055	0.98794	0.95816	65	X31.88_1.methyl.4.propan.2.ylcyclohexan.1.ol_951_13	daycensor7	14.8798	-0.0244069	0.323786	0.0495372	45.9558	-0.492699	3.91367e-87	0.622986	0.519645	0.70951	0.60959		65	X31.88_1.methyl.4.propan.2.ylcyclohexan.1.ol_951_13	daycensor10	14.8039	-0.0263942	0.288571	0.031585	51.3009	-0.835655	1.55089e-93	0.404753	0.273322	0.55316	0.37354		65	X31.88_1.methyl.4.propan.2.ylcyclohexan.1.ol_951_13	daycensor15	14.7682	-0.021438	0.250693
26.61	5-[(E)-but-2-en-2-yl]-2,2-dimethyloxolane	daycensor3	17.1788	-0.0364248	0.393418	0.136227	43.6655	-0.267383	3.45351e-84	0.789562	0.75316	0.89922	0.83458	35	X26.61_5...E..but.2.en.2.yl..2.2.dimethyloxolane_916_92	daycensor7	17.119	-0.0259203	0.289935	0.0443583	59.0443	-0.58434	8.08673e-102	0.559919	0.472861	0.69261	0.58749		35	X26.61_5...E..but.2.en.2.yl..2.2.dimethyloxolane_916_92	daycensor10	17.0071	-0.0316398	0.257988	0.0282377	65.9219	-1.12048	2.24221e-108	0.264401	0.181167	0.40956	0.27511		35	X26.61_5...E..but.2.en.2.yl..2.2.dimethyloxolane_916_92	daycensor15	17.0042	-0.0224644	0.224189
29.4	(3H)-Furanone, 5-ethenyldihydro-5-methyl-	daycensor3	15.7695	-0.00861944	0.378559	0.131082	41.6566	-0.0657561	1.71353e-81	0.947665	0.934327	0.98794	0.96981	53	X29.40_.3H..Furanone..5.ethenyldihydro.5.methyl._843_68	daycensor7	15.779	-0.00236895	0.279251	0.0427236	56.5046	-0.0554482	3.22956e-99	0.955859	0.946954	0.96766	0.95864		53	X29.40_.3H..Furanone..5.ethenyldihydro.5.methyl._843_68	daycensor10	15.6458	-0.0170545	0.248937	0.027247	62.8504	-0.625922	1.57168e-105	0.532371	0.456104	0.62601	0.53994		53	X29.40_.3H..Furanone..5.ethenyldihydro.5.methyl._843_68	daycensor15	15.5352	-0.0209395	0.215752
34.49	(5R)-5-methyl-2-propan-2-ylidenecyclohexan-1-one-(Pulegone)	daycensor3	14.684	-0.0718776	0.308874	0.106952	47.5406	-0.672052	4.2512e-89	0.502643	0.166079	0.77616	0.29605	72	X34.49_.5R..5.methyl.2.propan.2.ylidenecyclohexan.1.one..Pulegone._849_41	daycensor7	14.7171	-0.0270945	0.227723	0.0348402	64.6271	-0.777681	3.4264e-107	0.438051	0.30939	0.61931	0.44234		72	X34.49_.5R..5.methyl.2.propan.2.ylidenecyclohexan.1.one..Pulegone._849_41	daycensor10	14.6896	-0.0227601	0.202964	0.0222151	72.3754	-1.02453	5.70885e-114	0.307326	0.200839	0.45001	0.29408		72	X34.49_.5R..5.methyl.2.propan.2.ylidenecyclohexan.1.one..Pulegone._849_41	daycensor15	14.6527	-0.0189782	0.176078
16.36	toluene	daycensor3	14.7531	-0.100539	0.361994	0.125346	40.7551	-0.802093	3.01844e-80	0.423839	0.337862	0.70928	0.50372	5	X16.36_toluene_850_48	daycensor7	14.7524	-0.045372	0.266475	0.040769	55.3613	-1.1129	5.19218e-98	0.26763	0.142402	0.43869	0.2519		5	X16.36_toluene_850_48	daycensor10	14.7261	-0.0358423	0.237323	0.0259758	62.0511	-1.37984	9.08053e-105	0.169806	0.0742509	0.30942	0.15612		5	X16.36_toluene_850_48	daycensor15	14.7123	-0.0263016	0.205911
29.24	3,5-dimethyloctan-2-one	daycensor3	15.2735	-0.0042097	0.358876	0.124267	42.5593	-0.0338764	1.02117e-82	0.973023	0.9693	0.98794	0.98127	52	X29.24_3.5.dimethyloctan.2.one_859_41	daycensor7	15.1681	-0.0186819	0.264533	0.0404719	57.3393	-0.461602	4.39045e-100	0.645073	0.591073	0.71481	0.63774		52	X29.24_3.5.dimethyloctan.2.one_859_41	daycensor10	15.1292	-0.0179955	0.235914	0.0258215	64.1303	-0.696918	9.88718e-107	0.486993	0.420467	0.60644	0.5224		52	X29.24_3.5.dimethyloctan.2.one_859_41	daycensor15	15.0265	-0.0209573	0.204396
25.19	1,2,3-trimethylbenzene	daycensor3	13.5566	-0.173959	0.388158	0.134406	34.9255	-1.29428	1.378e-71	0.19767	5.78125e-05	0.41288	0.00068	25	X25.19_1.2.3.trimethylbenzene_798_45	daycensor7	13.5986	-0.0716332	0.285322	0.0436525	47.6605	-1.64099	3.03561e-89	0.103013	5.50129e-05	0.22229	0.00079		25	X25.19_1.2.3.trimethylbenzene_798_45	daycensor10	13.6253	-0.0487276	0.254372	0.0278419	53.5645	-1.75015	4.54772e-96	0.0822517	0.00048969	0.17749	0.00309		25	X25.19_1.2.3.trimethylbenzene_798_45	daycensor15	13.6784	-0.0299395	0.221326
27.36	4-methyl-1-prop-1-en-2-ylcyclohexene	daycensor3	14.667	-0.175567	0.418442	0.144892	35.0515	-1.2117	8.71123e-72	0.227638	0.0142142	0.44444	0.05463	38	X27.36_4.methyl.1.prop.1.en.2.ylcyclohexene_899_45	daycensor7	14.868	-0.0470248	0.309188	0.0473038	48.0874	-0.994103	9.20919e-90	0.321864	0.222126	0.48876	0.34367		38	X27.36_4.methyl.1.prop.1.en.2.ylcyclohexene_899_45	daycensor10	14.9012	-0.0301883	0.275991	0.0302082	53.9915	-0.999341	1.55186e-96	0.319329	0.255189	0.45593	0.35467		38	X27.36_4.methyl.1.prop.1.en.2.ylcyclohexene_899_45	daycensor15	14.8905	-0.0220763	0.239847
26.44	cumene	daycensor3	15.1186	-0.216313	0.371597	0.128671	40.6854	-1.68113	3.77582e-80	0.0949354	0.027318	0.27876	0.0896	34	X26.44_cumene_833_50	daycensor7	15.2659	-0.0739245	0.273843	0.0418961	55.7468	-1.76447	2.02344e-98	0.079803	0.0286504	0.19247	0.07831		34	X26.44_cumene_833_50	daycensor10	15.3101	-0.0483683	0.244317	0.0267413	62.6649	-1.80875	2.35673e-105	0.0726055	0.03038	0.16091	0.07549		34	X26.44_cumene_833_50	daycensor15	15.3313	-0.0322697	0.212111
23.85	2-ethenyl-2,6,6-trimethyloxane	daycensor3	15.0562	-0.0683146	0.494934	0.171379	30.4206	-0.398618	4.53361e-64	0.690774	0.722792	0.82092	0.82318	19	X23.85_2.ethenyl.2.6.6.trimethyloxane_821_88	daycensor7	14.9199	-0.0524617	0.364165	0.0557148	40.9703	-0.941611	1.51456e-80	0.347991	0.376546	0.50956	0.49919		19	X23.85_2.ethenyl.2.6.6.trimethyloxane_821_88	daycensor10	14.8541	-0.0455265	0.324217	0.0354866	45.8152	-1.28292	5.88393e-87	0.20161	0.222032	0.34109	0.31941		19	X23.85_2.ethenyl.2.6.6.trimethyloxane_821_88	daycensor15	14.871	-0.030616	0.281822
22.29	(3S)-3,7-dimethylocta-1,6-diene	daycensor3	14.8518	-0.013069	0.466098	0.161394	31.8641	-0.0809761	1.44648e-66	0.935575	0.925226	0.98794	0.96981	14	X22.29_.3S..3.7.dimethylocta.1.6.diene_810_47	daycensor7	14.5872	-0.0480359	0.342821	0.0524494	42.5503	-0.915852	1.05001e-82	0.361297	0.291298	0.51976	0.4343		14	X22.29_.3S..3.7.dimethylocta.1.6.diene_810_47	daycensor10	14.5221	-0.0422365	0.305214	0.0334067	47.58	-1.26431	3.80517e-89	0.208189	0.1446	0.34143	0.23639		14	X22.29_.3S..3.7.dimethylocta.1.6.diene_810_47	daycensor15	14.5097	-0.0306818	0.265002
28.92	2-(5-ethenyl-5-methyloxolan-2-yl)propan-2-ol	daycensor3	14.7616	-0.146032	0.377386	0.130676	39.1155	-1.11751	6.40251e-78	0.265663	0.138341	0.49166	0.27949	49	X28.92_2..5.ethenyl.5.methyloxolan.2.yl.propan.2.ol_834_30	daycensor7	14.7364	-0.0697761	0.276975	0.0423753	53.2047	-1.64662	1.13197e-95	0.101847	0.0415148	0.22229	0.09726		49	X28.92_2..5.ethenyl.5.methyloxolan.2.yl.propan.2.ol_834_30	daycensor10	14.7124	-0.0532169	0.246237	0.0269515	59.749	-1.97454	1.60017e-102	0.0502601	0.0166671	0.12879	0.04871		49	X28.92_2..5.ethenyl.5.methyloxolan.2.yl.propan.2.ol_834_30	daycensor15	14.7593	-0.0335973	0.214048
20.88	heptan-4-one	daycensor3	19.2067	-0.159015	0.680693	0.235701	28.2164	-0.674648	4.37231e-60	0.500997	0.394521	0.77616	0.55777	11	X20.88_heptan.4.one_945_79	daycensor7	19.1436	-0.0816551	0.50093	0.076639	38.2161	-1.06545	1.31015e-76	0.28848	0.205434	0.44633	0.33031		11	X20.88_heptan.4.one_945_79	daycensor10	19.0638	-0.0682368	0.445888	0.0488039	42.7548	-1.39818	5.58238e-83	0.164238	0.105333	0.30608	0.19783		11	X20.88_heptan.4.one_945_79	daycensor15	19.1648	-0.0397774	0.388309
35.42	3-methyl-6-propan-2-ylcyclohex-2-en-1-one	daycensor3	15.4781	-0.354079	0.666262	0.230704	23.2313	-1.53478	3.18178e-50	0.127063	0.00767243	0.3256	0.04003	76	X35.42_3.methyl.6.propan.2.ylcyclohex.2.en.1.one_900_76	daycensor7	15.8681	-0.097288	0.492656	0.0753732	32.2093	-1.29075	3.7667e-67	0.198888	0.138786	0.38663	0.2519		76	X35.42_3.methyl.6.propan.2.ylcyclohex.2.en.1.one_900_76	daycensor10	15.9347	-0.0626876	0.439731	0.04813	36.2374	-1.30246	1.23878e-73	0.194866	0.162263	0.33998	0.25588		76	X35.42_3.methyl.6.propan.2.ylcyclohex.2.en.1.one_900_76	daycensor15	15.951	-0.0427324	0.382135
22.14	3,4-dimethylthiophene	daycensor3	14.0138	-0.221007	0.497277	0.17219	28.181	-1.2835	5.0879e-60	0.201406	0.0385961	0.41288	0.11722	13	X22.14_3.4.dimethylthiophene_865_79	daycensor7	14.0165	-0.0990632	0.364922	0.0558308	38.4096	-1.77435	6.80976e-77	0.0781485	0.0146736	0.19247	0.04628		13	X22.14_3.4.dimethylthiophene_865_79	daycensor10	14.0142	-0.0719123	0.324697	0.0355392	43.1608	-2.02346	1.60473e-83	0.0449015	0.00750165	0.12735	0.02675		13	X22.14_3.4.dimethylthiophene_865_79	daycensor15	14.0493	-0.0476875	0.281765
34.77	2-methyl-5-prop-1-en-2-ylcyclohex-2-en-1-one(CARVONE)	daycensor3	14.7375	-0.28283	0.560879	0.194213	26.2758	-1.45628	2.15443e-56	0.147522	0.000127927	0.35623	0.00105	73	X34.77_2.methyl.5.prop.1.en.2.ylcyclohex.2.en.1.one.CARVONE._784_74	daycensor7	14.804	-0.116742	0.411871	0.0630136	35.9434	-1.85264	3.51926e-73	0.0660095	0.00101055	0.17847	0.00691		73	X34.77_2.methyl.5.prop.1.en.2.ylcyclohex.2.en.1.one.CARVONE._784_74	daycensor10	14.9032	-0.0730018	0.367846	0.040262	40.5148	-1.81317	6.54267e-80	0.0719174	0.00315883	0.16091	0.01363		73	X34.77_2.methyl.5.prop.1.en.2.ylcyclohex.2.en.1.one.CARVONE._784_74	daycensor15	14.9221	-0.0497675	0.31915
31.83	(1R,2R,5R)-5-methyl-2-propan-2-ylcyclohexan-1-ol	daycensor3	13.894	-0.459162	0.712435	0.246692	19.5021	-1.86128	5.38337e-42	0.0647726	1.07762e-07	0.25292	0	64	X31.83_.1R.2R.5R..5.methyl.2.propan.2.ylcyclohexan.1.ol_927_11	daycensor7	14.4359	-0.120405	0.527795	0.0807492	27.3513	-1.49109	1.83961e-58	0.138155	0.00895172	0.28322	0.03495		64	X31.83_.1R.2R.5R..5.methyl.2.propan.2.ylcyclohexan.1.ol_927_11	daycensor10	14.5967	-0.0685459	0.471901	0.0516511	30.9318	-1.32709	5.78864e-65	0.186608	0.0577054	0.33265	0.13141		64	X31.83_.1R.2R.5R..5.methyl.2.propan.2.ylcyclohexan.1.ol_927_11	daycensor15	14.6379	-0.0448291	0.410326
25.59	1-methyl-4-propan-2-yl-7-oxabicyclo[2.2.1]heptane	daycensor3	15.3513	-0.131828	0.579516	0.200667	26.4898	-0.656949	8.26344e-57	0.512277	0.409637	0.77616	0.56933	28	X25.59_1.methyl.4.propan.2.yl.7.oxabicyclo.2.2.1.heptane_896_91	daycensor7	15.2156	-0.0809567	0.425829	0.0651491	35.7318	-1.24264	7.48978e-73	0.216049	0.124898	0.39369	0.23831		28	X25.59_1.methyl.4.propan.2.yl.7.oxabicyclo.2.2.1.heptane_896_91	daycensor10	15.132	-0.0681826	0.378592	0.0414382	39.9692	-1.64541	3.84553e-79	0.102098	0.0479524	0.2093	0.11565		28	X25.59_1.methyl.4.propan.2.yl.7.oxabicyclo.2.2.1.heptane_896_91	daycensor15	15.0404	-0.0553253	0.326974
26.89	1-methyl-4-propan-2-ylcyclohexa-1,4-diene	daycensor3	15.1462	-0.264724	0.569818	0.197308	26.5808	-1.34167	5.5071e-57	0.181844	0.0657115	0.403	0.17382	36	X26.89_1.methyl.4.propan.2.ylcyclohexa.1.4.diene_942_31	daycensor7	15.1451	-0.119366	0.417893	0.0639349	36.2416	-1.86699	1.22085e-73	0.0639641	0.0171582	0.17847	0.05211		36	X26.89_1.methyl.4.propan.2.ylcyclohexa.1.4.diene_942_31	daycensor10	15.1173	-0.089527	0.371298	0.0406398	40.7147	-2.20294	3.43597e-80	0.0292111	0.00654715	0.0998	0.0244		36	X26.89_1.methyl.4.propan.2.ylcyclohexa.1.4.diene_942_31	daycensor15	15.1496	-0.0602939	0.321804
26.44	1,3,3-trimethyl-2-oxabicyclo[2.2.2]octane(Eucalyptol)	daycensor3	12.9313	-0.142071	0.683019	0.236506	18.9326	-0.600707	1.13369e-40	0.548993	0.527555	0.77616	0.67689	33	X26.44_1.3.3.trimethyl.2.oxabicyclo.2.2.2.octane.Eucalyptol._802_67	daycensor7	12.759	-0.0914143	0.501981	0.0767999	25.4173	-1.19029	1.05937e-54	0.235917	0.157994	0.42055	0.2644		33	X26.44_1.3.3.trimethyl.2.oxabicyclo.2.2.2.octane.Eucalyptol._802_67	daycensor10	12.6664	-0.0767804	0.446467	0.0488673	28.3703	-1.5712	2.26731e-60	0.118361	0.0595102	0.23109	0.13141		33	X26.44_1.3.3.trimethyl.2.oxabicyclo.2.2.2.octane.Eucalyptol._802_67	daycensor15	12.6597	-0.0544923	0.387319
30.94	1-methyl-4-prop-1-en-2-ylcyclohexa-1,3-diene or 1,2,4,5-tetramethylbenzene	daycensor3	15.8566	-0.181407	0.59078	0.204567	26.8401	-0.886786	1.74141e-57	0.376693	0.270797	0.64352	0.41897	59	X30.94_1.methyl.4.prop.1.en.2.ylcyclohexa.1.3.diene_882_12_or_1.2.4.5.tetramethylbenzene_840_24	daycensor7	15.6245	-0.118651	0.43213	0.066113	36.1569	-1.79467	1.64756e-73	0.0748342	0.0333462	0.19176	0.08286		59	X30.94_1.methyl.4.prop.1.en.2.ylcyclohexa.1.3.diene_882_12_or_1.2.4.5.tetramethylbenzene_840_24	daycensor10	15.5966	-0.0890164	0.384081	0.0420389	40.6077	-2.11748	4.8492e-80	0.0359622	0.0130463	0.11342	0.03962		59	X30.94_1.methyl.4.prop.1.en.2.ylcyclohexa.1.3.diene_882_12_or_1.2.4.5.tetramethylbenzene_840_24	daycensor15	15.6275	-0.0600496	0.332972
32.21	(1,4-Dimethylpent-2-enyl)benzene	daycensor3	14.38	-0.350933	0.564848	0.195588	25.4582	-1.79425	8.78484e-55	0.0749008	0.0352532	0.27083	0.11118	67	X32.21_.1.4.Dimethylpent.2.enyl.benzene_781_47	daycensor7	14.5162	-0.136307	0.41468	0.0634433	35.0057	-2.14849	1.02885e-71	0.0333709	0.0114358	0.11897	0.03907		67	X32.21_.1.4.Dimethylpent.2.enyl.benzene_781_47	daycensor10	14.5225	-0.0978518	0.368581	0.0403424	39.401	-2.42553	2.48512e-78	0.0165412	0.00480127	0.06459	0.01875		67	X32.21_.1.4.Dimethylpent.2.enyl.benzene_781_47	daycensor15	14.5649	-0.0653211	0.319297
28.09	3-methyl-6-propan-2-ylidenecyclohexene-or-1-methyl-4-propan-2-ylidenecyclohexene	daycensor3	14.0525	-0.465407	0.78017	0.270146	18.0121	-1.72279	1.70121e-38	0.0871027	0.00535974	0.27816	0.03501	42	X28.09_3.methyl.6.propan.2.ylidenecyclohexene_911_27.or.1.methyl.4.propan.2.ylidenecyclohexene_940_15.5_HCL	daycensor7	14.3433	-0.163213	0.574555	0.0879032	24.9642	-1.85673	8.56797e-54	0.0654208	0.0200065	0.17847	0.05859		42	X28.09_3.methyl.6.propan.2.ylidenecyclohexene_911_27.or.1.methyl.4.propan.2.ylidenecyclohexene_940_15.5_HCL	daycensor10	14.3901	-0.112651	0.511838	0.0560224	28.1145	-2.01082	6.76499e-60	0.0462379	0.0190515	0.12735	0.05207		42	X28.09_3.methyl.6.propan.2.ylidenecyclohexene_911_27.or.1.methyl.4.propan.2.ylidenecyclohexene_940_15.5_HCL	daycensor15	14.4784	-0.0720027	0.444729
35.9	2,6,6,10-tetramethyl-1-oxaspiro[4.5]dec-9-ene	daycensor3	15.1281	-0.295038	0.443504	0.15357	34.1105	-1.92119	2.76321e-70	0.0567112	0.00731908	0.23252	0.04003	77	X35.90_2.6.6.10.tetramethyl.1.oxaspiro.4.5.dec.9.ene_904_91_HCL	daycensor7	15.1008	-0.13719	0.322726	0.0493749	46.7914	-2.77854	3.54553e-88	0.00619943	0.000355276	0.03177	0.00291		77	X35.90_2.6.6.10.tetramethyl.1.oxaspiro.4.5.dec.9.ene_904_91_HCL	daycensor10	15.0845	-0.101088	0.28548	0.0312467	52.8392	-3.23516	2.87496e-95	0.00151259	5.26858e-05	0.00775	0.00062		77	X35.90_2.6.6.10.tetramethyl.1.oxaspiro.4.5.dec.9.ene_904_91_HCL	daycensor15	15.1315	-0.0672272	0.24645
25.53	4,7,7-trimethylbicyclo[4.1.0]hept-2-ene((+)-4-Carene)	daycensor3	15.2534	-0.306547	0.60819	0.210595	25.08	-1.45562	5.01084e-54	0.147705	0.0500108	0.35623	0.14141	27	X25.53_4.7.7.trimethylbicyclo.4.1.0.hept.2.ene.....4.Carene._874_24	daycensor7	15.3293	-0.125919	0.446667	0.0683371	34.3194	-1.84261	1.27448e-70	0.0674718	0.0322413	0.17847	0.08262		27	X25.53_4.7.7.trimethylbicyclo.4.1.0.hept.2.ene.....4.Carene._874_24	daycensor10	15.3439	-0.0893898	0.397599	0.0435185	38.5913	-2.05406	3.69242e-77	0.0418039	0.0224898	0.12696	0.05949		27	X25.53_4.7.7.trimethylbicyclo.4.1.0.hept.2.ene.....4.Carene._874_24	daycensor15	15.326	-0.064253	0.343895
38.58	(E)-1-(2,6,6-trimethylcyclohexa-1,3-dien-1-yl)but-2-en-1-one	daycensor3	14.8671	-0.30165	0.36725	0.127166	40.4822	-2.37209	7.26889e-80	0.019029	2.20948e-05	0.13003	0.00045	82	X38.58_.E..1..2.6.6.trimethylcyclohexa.1.3.dien.1.yl.but.2.en.1.one_787_78	daycensor7	14.9161	-0.128002	0.267151	0.0408724	55.834	-3.13174	1.63671e-98	0.00211063	2.4159e-06	0.01236	0.0001		82	X38.58_.E..1..2.6.6.trimethylcyclohexa.1.3.dien.1.yl.but.2.en.1.one_787_78	daycensor10	14.8958	-0.0949086	0.235593	0.0257865	63.2269	-3.68056	6.92887e-106	0.000329711	3.67835e-07	0.00208	2e-05		82	X38.58_.E..1..2.6.6.trimethylcyclohexa.1.3.dien.1.yl.but.2.en.1.one_787_78	daycensor15	14.9232	-0.0644717	0.202354
28.85	3,7-dimethyloctan-3-ol-or-3-methylpentan-3-ol	daycensor3	15.6572	-0.222427	0.57984	0.200779	27.0027	-1.10782	8.49306e-58	0.269812	0.13361	0.49166	0.27949	47	X28.85_3.7.dimethyloctan.3.ol.or.3.methylpentan.3.ol	daycensor7	15.433	-0.135861	0.423059	0.0647253	36.4796	-2.09905	5.27042e-74	0.0375828	0.0104112	0.12666	0.03712		47	X28.85_3.7.dimethyloctan.3.ol.or.3.methylpentan.3.ol	daycensor10	15.3642	-0.106179	0.374723	0.0410147	41.0015	-2.58881	1.37058e-80	0.0106329	0.0019659	0.04844	0.00948		47	X28.85_3.7.dimethyloctan.3.ol.or.3.methylpentan.3.ol	daycensor15	15.4041	-0.0713736	0.324264
29.92	2-methoxyphenol	daycensor3	15.3196	-0.378492	0.653558	0.226305	23.4403	-1.67249	1.15832e-50	0.0966302	0.08069	0.27876	0.20677	54	X29.92_2.methoxyphenol_945_75	daycensor7	15.2283	-0.184936	0.476147	0.0728474	31.9824	-2.53868	9.10851e-67	0.012205	0.00618222	0.05267	0.02816		54	X29.92_2.methoxyphenol_945_75	daycensor10	15.1798	-0.139334	0.421244	0.0461065	36.0358	-3.022	2.53309e-73	0.0029797	0.00101848	0.01437	0.00597		54	X29.92_2.methoxyphenol_945_75	daycensor15	15.3374	-0.0851479	0.366298
28.11	2,6-dimethyloct-7-en-2-ol	daycensor3	16.7887	-0.15236	0.807643	0.279659	20.7873	-0.544805	6.44909e-45	0.586742	0.515176	0.78874	0.67689	43	X28.11_2.6.dimethyloct.7.en.2.ol_876_52	daycensor7	16.2792	-0.149749	0.590709	0.0903747	27.5588	-1.65698	7.44752e-59	0.0997322	0.070363	0.22229	0.16027		43	X28.11_2.6.dimethyloct.7.en.2.ol_876_52	daycensor10	16.219	-0.115242	0.524996	0.0574625	30.8935	-2.00551	6.74687e-65	0.0468086	0.0294546	0.12735	0.07548		43	X28.11_2.6.dimethyloct.7.en.2.ol_876_52	daycensor15	16.2471	-0.0786924	0.455128
28.55	1-methyl-4-prop-1-en-2-ylbenzene-or-1-methyl-2-prop-1-en-2-ylbenzene	daycensor3	16.9914	-0.56954	0.653575	0.226311	25.9976	-2.51663	7.5413e-56	0.0129601	0.0113204	0.10015	0.04886	46	X28.55_1.methyl.4.prop.1.en.2.ylbenzene.or.1.methyl.2.prop.1.en.2.ylbenzene._920_23	daycensor7	17.1457	-0.231843	0.476062	0.0728344	36.0157	-3.18315	2.72071e-73	0.00179023	0.00162529	0.01129	0.00975		46	X28.55_1.methyl.4.prop.1.en.2.ylbenzene.or.1.methyl.2.prop.1.en.2.ylbenzene._920_23	daycensor10	17.1731	-0.164507	0.421393	0.0461229	40.7532	-3.56671	3.0367e-80	0.000493263	0.00041349	0.00289	0.00283		46	X28.55_1.methyl.4.prop.1.en.2.ylbenzene.or.1.methyl.2.prop.1.en.2.ylbenzene._920_23	daycensor15	17.423	-0.0953638	0.367972
32.14	5-methyl-2-propan-2-ylcyclohexan-1-ol (Menthol)	daycensor3	15.9032	-0.361676	0.883332	0.305868	18.0036	-1.18246	1.78277e-38	0.238999	0.111352	0.45577	0.26088	66	X32.14_5.methyl.2.propan.2.ylcyclohexan.1.ol.Menthol._965_16	daycensor7	15.9606	-0.153678	0.649355	0.0993472	24.5792	-1.54688	5.15822e-53	0.124118	0.07641	0.26097	0.16488		66	X32.14_5.methyl.2.propan.2.ylcyclohexan.1.ol.Menthol._965_16	daycensor10	16.001	-0.106493	0.57879	0.0633505	27.6456	-1.68102	5.1097e-59	0.094958	0.0594756	0.19966	0.13141		66	X32.14_5.methyl.2.propan.2.ylcyclohexan.1.ol.Menthol._965_16	daycensor15	15.9498	-0.0789679	0.501218
28.37	5-(3,3-dimethyloxiran-2-yl)-3-methylpent-1-en-3-ol	daycensor3	15.0994	-0.38284	0.501349	0.1736	30.1175	-2.2053	1.55509e-63	0.0290414	0.0146581	0.15347	0.05463	45	X28.37_5..3.3.dimethyloxiran.2.yl..3.methylpent.1.en.3.ol_853_30	daycensor7	15.0299	-0.183429	0.362401	0.055445	41.4731	-3.30831	3.05898e-81	0.00118936	0.000529721	0.00813	0.00395		45	X28.37_5..3.3.dimethyloxiran.2.yl..3.methylpent.1.en.3.ol_853_30	daycensor10	15.0535	-0.129934	0.320618	0.0350927	46.9516	-3.70258	2.24742e-88	0.000304674	0.000114256	0.00208	0.00104		45	X28.37_5..3.3.dimethyloxiran.2.yl..3.methylpent.1.en.3.ol_853_30	daycensor15	15.0926	-0.0881317	0.275391
26.01	1-methyl-4-propan-2-ylbenzene (p-Cimene)	daycensor3	18.5175	-0.390088	0.506248	0.175296	36.5779	-2.2253	3.72978e-74	0.0276378	0.0264418	0.15347	0.0896	31	X26.01_1.methyl.4.propan.2.ylbenzene..p.Cimene._942_23.7	daycensor7	18.4343	-0.188885	0.365497	0.0559187	50.4361	-3.37785	1.5306e-92	0.000942986	0.0016643	0.00703	0.00975		31	X26.01_1.methyl.4.propan.2.ylbenzene..p.Cimene._942_23.7	daycensor10	18.3723	-0.143735	0.320716	0.0351034	57.2854	-4.09461	4.99066e-100	7.0683e-05	0.000215512	0.00064	0.00177		31	X26.01_1.methyl.4.propan.2.ylbenzene..p.Cimene._942_23.7	daycensor15	18.4594	-0.0939497	0.276159
37.32	2-buta-1,3-dienyl-1,3,5-trimethylbenzene	daycensor3	16.2472	-0.519047	0.598789	0.20734	27.1334	-2.50336	4.77891e-58	0.0134346	0.0133385	0.10015	0.05463	81	X37.32_2.buta.1.3.dienyl.1.3.5.trimethylbenzene_856_31	daycensor7	16.0792	-0.260445	0.428144	0.0655032	37.5556	-3.97607	1.24813e-75	0.000111152	0.000195164	0.00114	0.00229		81	X37.32_2.buta.1.3.dienyl.1.3.5.trimethylbenzene_856_31	daycensor10	16.0324	-0.193742	0.37452	0.0409925	42.8079	-4.72627	4.73991e-83	5.4461e-06	1.07651e-05	6e-05	0.00018		81	X37.32_2.buta.1.3.dienyl.1.3.5.trimethylbenzene_856_31	daycensor15	16.1475	-0.126813	0.321219
34.94	1,1,4a-trimethyl-4,5,6,7-tetrahydro-3H-naphthalen-2-one	daycensor3	15.5424	-0.615412	0.633514	0.219364	24.5336	-2.80543	6.3881e-53	0.00573009	0.00789126	0.05221	0.04003	74	X34.94_1.1.4a.trimethyl.4.5.6.7.tetrahydro.3H.naphthalen.2.one_792_812.	daycensor7	15.4533	-0.291267	0.452736	0.0692657	34.1331	-4.20506	2.54092e-70	4.59754e-05	0.000275506	0.00054	0.00282		74	X34.94_1.1.4a.trimethyl.4.5.6.7.tetrahydro.3H.naphthalen.2.one_792_812.	daycensor10	15.4312	-0.213181	0.396175	0.0433627	38.9506	-4.91623	1.1087e-77	2.40334e-06	2.46404e-05	3e-05	0.00034		74	X34.94_1.1.4a.trimethyl.4.5.6.7.tetrahydro.3H.naphthalen.2.one_792_812.	daycensor15	15.5005	-0.144186	0.336966
[truncated: 53 more columns]
