# Supplementary material for: GC-MS Techniques Investigating Potential Biomarkers of Dying in the Last Weeks with Lung Cancer
Source: Int J Mol Sci. 2023 Jan 13;24(2):1591. doi: 10.3390/ijms24021591 (PMC9867309; doi:10.3390/ijms24021591)
Supplement: Supplementary file 1 [file ijms-24-01591-s001.zip › SupplementaryTable7_Acid_coxLASSO_summary.xlsx]

## Sheet: summaryval30min
Supplementary Table 7
Time before death	1	2	3	4	5	6	7	8	9	10	11	12	13	14	15	16	17	18	19	20	21	22	23	24	25	26	27	28	29	30
Mean	0.858364	0.855747	0.841941	0.867662	0.873531	0.858649	0.854884	0.862012	0.842586	0.844897	0.841848	0.837063	0.820927	0.810306	0.806438	0.813281	0.803152	0.792428	0.792428	0.780098	0.780098	0.771464	0.771464	0.771464	0.771464	0.771464	0.771464	0.767388	0.768476	0.768476
Min	0.375887	0.441975	0.525543	0.577119	0.573474	0.548387	0.573123	0.562689	0.537331	0.548828	0.575885	0.562011	0.564548	0.570433	0.571158	0.589224	0.604519	0.628511	0.628511	0.658848	0.658848	0.657099	0.657099	0.657099	0.657099	0.657099	0.657099	0.651786	0.652551	0.652551
0.25 Qt.	0.801418	0.823663	0.819143	0.850741	0.852789	0.83871	0.833992	0.841681	0.823688	0.824777	0.821166	0.82142	0.806324	0.794231	0.789723	0.796684	0.788852	0.776489	0.776489	0.762963	0.762963	0.754443	0.754443	0.754443	0.754443	0.754443	0.754443	0.750279	0.750706	0.750706
Median	0.888889	0.861728	0.845567	0.872626	0.878316	0.862903	0.860582	0.868235	0.849475	0.851004	0.847444	0.843395	0.82603	0.814663	0.811745	0.817753	0.807304	0.795638	0.795638	0.782922	0.782922	0.773647	0.773647	0.773647	0.773647	0.773647	0.773647	0.768517	0.769308	0.769308
0.75 Qt.	0.929078	0.898457	0.87155	0.894222	0.899789	0.885585	0.885016	0.889958	0.869265	0.870257	0.867661	0.859118	0.841733	0.83137	0.828114	0.834705	0.822987	0.810691	0.810691	0.798765	0.798765	0.790117	0.790117	0.790117	0.790117	0.790117	0.790117	0.786932	0.788289	0.788289
Max	0.966903	0.947325	0.919554	0.932376	0.944	0.935484	0.938196	0.942521	0.926837	0.924665	0.916514	0.904774	0.887786	0.871034	0.868932	0.877274	0.865102	0.85383	0.85383	0.851132	0.851132	0.837896	0.837896	0.837896	0.837896	0.837896	0.837896	0.84375	0.851381	0.851381
