# Supplementary material for: GC-MS Techniques Investigating Potential Biomarkers of Dying in the Last Weeks with Lung Cancer
Source: Int J Mol Sci. 2023 Jan 13;24(2):1591. doi: 10.3390/ijms24021591 (PMC9867309; doi:10.3390/ijms24021591)
Supplement: Supplementary file 1 [file ijms-24-01591-s001.zip › SupplementaryTable8A_Alkali_Originaldata_33VOCs_150samples.csv]

	Research.numberminusPS	Day	DayB	DayC	DayD	DayD2	Surv3	Surv5	Surv7	Surv10	Surv15	Surv21	ControlDying	Week	Week2	days5daygroupingto20	Sex	Age	Race	Diagnosis	Diagnosis..Other.	Co.Morbidities..DM..Diabetes.Mellitus..	Co.Morbidities..COPD..Chronic.Obstructive.Pulmonary.Disease..	Co.Morbidities..CKD..Chronic.kidney.disease..	Co.Morbidities..Heart.Failure.	Co.Morbidities..Depression.	Co.Morbidities...Other	Current.Smoker	Catheter.system	Catheter.system..brand.	RT 07.31 propan-2-one	RT 10.44 butan-2-one	RT 10.66 tert-butyl 2,2,2-trifluoroacetate	RT 11.95 methanesulfonyl chloride	RT 12.43 N,N-diethylethanamine	RT 13.82 pentan-2-one	RT 15.79 (methyldisulfanyl)methane	RT 16.64 2-fluoroacetamide	RT 17.50 hexan-3-one	RT 17.54 3-methyl-4-nitrophenol	RT 18.09 hexanal	RT 18.14 4-methylpent-3-en-2-one	RT 19.39 prop-2-enyl 2-methylbutanoate	RT 20.88 heptan-4-one	RT 21.71 heptan-2-one	RT 22.61 (E)-2-methylhept-2-enal	RT 22.68 2-methylheptan-4-one	RT 22.81 cyclohexanone	RT 23.69 3,4-dimethylhexan-2-one
1	A-01	NA	-100	-100	100	101	0	0	0	0	0	day 22+	Control	Week 12+	Week 12+	Day 20+	Male	62	White - British	NSCLC (Squamous)	NA	NA	NA	NA	NA	NA	NA	Yes	No	NA	NA	NA	NA	NA	NA	NA	2171136	NA	NA	NA	NA	NA	NA	49004544	17774592	NA	NA	NA	NA
2	A-02	-73	-73	-73	73	74	0	0	0	0	0	day 22+	Control	Week 04+	Week 04+	Day 20+	Female	75	White - Irish	Radiological Dx	NA	NA	NA	NA	NA	Yes	MI, Cardiac Arrest, CVA, Angina	Ex smoker	Yes	Brilliant AquaFlate - Zway Foley - Teleflexmedical	NA	NA	1157312	NA	NA	7919104	4436736	NA	NA	NA	NA	NA	10269696	86380544	26005504	NA	4711936	NA	NA
3	A-02	-52	-52	-52	52	53	0	0	0	0	0	day 22+	Control	Week 04+	Week 04+	Day 20+	Female	75	White - Irish	Radiological Dx	NA	NA	NA	NA	NA	Yes	MI, Cardiac Arrest, CVA, Angina	Ex smoker	Yes	Brilliant AquaFlate - Zway Foley - Teleflexmedical	179847168	NA	NA	NA	1600323584	18952192	NA	NA	NA	NA	NA	NA	NA	848625664	51073024	NA	NA	NA	6222080
4	A-02	-45	-45	-45	45	46	0	0	0	0	0	day 22+	Control	Week 04+	Week 04+	Day 20+	Female	75	White - Irish	Radiological Dx	NA	NA	NA	NA	NA	Yes	MI, Cardiac Arrest, CVA, Angina	Ex smoker	Yes	Brilliant AquaFlate - Zway Foley - Teleflexmedical	127111168	NA	NA	NA	357875712	45240320	NA	NA	NA	NA	NA	NA	NA	1335558144	55463936	NA	NA	NA	NA
5	A-03	-76	-76	-76	76	77	0	0	0	0	0	day 22+	Control	Week 04+	Week 04+	Day 20+	Female	87	White - British	Radiological Dx	NA	Yes	NA	NA	NA	NA	Hypertension	No	No	NA	NA	10652672	1510336	10373120	NA	14793728	26687488	NA	NA	3538944	NA	NA	9943040	29934592	26456064	NA	NA	NA	NA
6	A-05	-10	-10	-10	10	11	0	0	0	1	1	day 0 - 21	Dying	Week 02	Week 02	Day 10-14	Male	74	White - British	Radiological Dx	Clinical Dx too	NA	Yes	NA	NA	NA	Heart bypass 5 years previous	No	No	NA	NA	NA	NA	4661760	NA	8264704	NA	1903040	NA	NA	NA	NA	4932096	219512832	36175872	35209216	NA	NA	NA
7	A-05	-6	-6	-6	6	7	0	0	1	1	1	day 0 - 21	Dying	Week 01	Week 01	Day 5-9	Male	74	White - British	Radiological Dx	Clinical Dx too	NA	Yes	NA	NA	NA	Heart bypass 5 years previous	No	No	NA	NA	NA	1097024	5498112	109912064	NA	NA	NA	NA	NA	NA	NA	NA	75714560	28673024	55861248	NA	NA	NA
8	A-06	-328	-328	-100	100	101	0	0	0	0	0	day 22+	Control	Week 12+	Week 12+	Day 20+	Male	69	White - British	NSCLC (Squamous)	NA	NA	NA	NA	NA	NA	Spina Bifida, Osteoarthritis	Ex smoker	No	NA	NA	NA	NA	NA	NA	8004864	9121792	NA	NA	NA	NA	NA	NA	45232128	31748096	NA	NA	NA	NA
9	A-07	-188	-188	-100	100	101	0	0	0	0	0	day 22+	Control	Week 12+	Week 12+	Day 20+	Male	74	White - British	NSCLC (Adenocarcinoma)	NA	NA	NA	NA	NA	NA	Cirrhosis Pancreatic Insuffiency	Ex smoker	No	NA	NA	NA	NA	NA	NA	NA	NA	NA	NA	NA	NA	NA	NA	3464960	7579392	NA	NA	NA	NA
10	A-08	-272	-272	-100	100	101	0	0	0	0	0	day 22+	Control	Week 12+	Week 12+	Day 20+	Male	69	White - British	NSCLC (Adenocarcinoma)	NA	NA	Yes	NA	NA	NA	MIs x2	No	No	NA	NA	NA	2695424	NA	NA	NA	26135552	NA	NA	NA	NA	NA	NA	NA	36495360	NA	NA	NA	NA
11	A-08	-253	-253	-100	100	101	0	0	0	0	0	day 22+	Control	Week 12+	Week 12+	Day 20+	Male	69	White - British	NSCLC (Adenocarcinoma)	NA	NA	Yes	NA	NA	NA	MIs x2	No	No	NA	35688448	NA	NA	NA	NA	24175616	NA	NA	9397248	NA	NA	NA	22413312	14948352	80875520	NA	8069120	NA	9066496
12	A-08	-252	-252	-100	100	101	0	0	0	0	0	day 22+	Control	Week 12+	Week 12+	Day 20+	Male	69	White - British	NSCLC (Adenocarcinoma)	NA	NA	Yes	NA	NA	NA	MIs x2	No	No	NA	NA	NA	NA	5101824	NA	25781248	NA	NA	3784960	2502912	NA	8118016	26210304	6343680	88244224	NA	7168768	NA	NA
13	A-08	-58	-58	-58	58	59	0	0	0	0	0	day 22+	Control	Week 04+	Week 04+	Day 20+	Male	69	White - British	NSCLC (Adenocarcinoma)	NA	NA	Yes	NA	NA	NA	MIs x2	No	No	NA	41943040	11311104	NA	NA	NA	64868352	10696704	NA	3793920	NA	NA	NA	6522112	164233216	104427520	NA	2144512	NA	12583936
14	A-11	NA	-100	-100	100	101	0	0	0	0	0	day 22+	Control	Week 12+	Week 12+	Day 20+	Female	72	White - British	NSCLC (Adenocarcinoma)	NA	NA	NA	NA	NA	NA	Myasthenia gravis Hypothyroidism	Ex smoker	No	NA	NA	17195008	1107840	NA	NA	NA	NA	NA	NA	NA	NA	NA	NA	8485888	5758464	NA	NA	NA	NA
15	A-13	-263	-263	-100	100	101	0	0	0	0	0	day 22+	Control	Week 12+	Week 12+	Day 20+	Male	77	White - British	SCLC	NA	NA	NA	NA	NA	NA	None known	Ex smoker	No	NA	NA	NA	NA	NA	NA	33250304	55472128	NA	NA	5017856	NA	NA	11238400	41000960	122425344	NA	5684992	NA	NA
16	A-15	NA	-100	-100	100	101	0	0	0	0	0	day 22+	Control	Week 12+	Week 12+	Day 20+	Male	74	White - British	NSCLC (Adenocarcinoma)	NA	NA	NA	NA	NA	NA	NA	No	No	NA	NA	NA	NA	11390976	164593664	NA	NA	NA	NA	4789760	NA	NA	NA	559153152	20910080	98729984	NA	NA	NA
17	A-16	-27	-27	-27	27	28	0	0	0	0	0	day 22+	Dying	Week 04	Week 04+	Day 20+	Male	73	White - British	NSCLC (Squamous)	NA	Yes	Yes	NA	NA	Yes	Agina	No	No	NA	NA	NA	NA	5509120	NA	6857984	NA	NA	NA	NA	NA	NA	NA	1294008320	71692288	94806016	NA	NA	NA
18	A-17	-53	-53	-53	53	54	0	0	0	0	0	day 22+	Control	Week 04+	Week 04+	Day 20+	Female	76	White - British	SCLC	NA	NA	NA	NA	NA	NA	Rheumatoid Arthritis (RA), Hypothyroid	No	No	NA	NA	NA	4049152	NA	NA	16585728	3233280	NA	NA	NA	NA	NA	NA	1113653248	50700288	NA	NA	NA	NA
19	A-18	-7	-7	-7	7	8	0	0	1	1	1	day 0 - 21	Dying	Week 01	Week 01	Day 5-9	Male	65	White - British	NSCLC (Squamous)	NA	NA	NA	NA	NA	NA	Barrett's Oesophagus, Seizures, TIA 2016	No	No	NA	61837312	NA	NA	8006656	1570045952	NA	NA	29274112	NA	NA	NA	14744576	3260672	15315968	19346432	NA	3249920	NA	NA
20	A-21	NA	-100	-100	100	101	0	0	0	0	0	day 22+	Control	Week 12+	Week 12+	Day 20+	Female	76	White - British	NSCLC (Squamous)	NA	NA	NA	NA	Yes	NA	Hypertension, Prostate Cancer, Asbestos exposure	Ex smoker	No	NA	35123200	NA	3040000	NA	NA	42917888	8709120	NA	NA	6368512	NA	NA	NA	42803200	51994624	NA	7902720	NA	17258496
21	A-23	-18	-18	-18	18	19	0	0	0	0	0	day 0 - 21	Dying	Week 03	Week 03	Day 15-19	Male	68	White - British	NSCLC (Adenocarcinoma)	NA	NA	NA	NA	NA	NA	Possible asbestos exposure	No	No	NA	NA	NA	4059392	2111488	NA	9348096	10417152	NA	NA	NA	NA	NA	12679168	93839360	105582592	NA	4808448	NA	NA
22	A-24	NA	-100	-100	100	101	0	0	0	0	0	day 22+	Control	Week 12+	Week 12+	Day 20+	Female	73	White - British	Radiological Dx	NA	NA	Yes	NA	NA	NA	Barrett's Oesophagus Hiatus Hernia	Ex smoker	No	NA	NA	NA	1211456	6808064	NA	NA	NA	NA	NA	NA	NA	NA	NA	102060032	18353152	50339840	NA	NA	NA
23	A-27	NA	-100	-100	100	101	0	0	0	0	0	day 22+	Control	Week 12+	Week 12+	Day 20+	Female	62	White - British	NSCLC (Squamous)	NA	NA	NA	NA	NA	NA	Arthritis Hypertension Hypercholesteroamia 2004 Anal CA, Culvarca	Yes	No	NA	NA	NA	NA	NA	NA	8176640	10136576	NA	NA	NA	NA	NA	NA	43966464	53022720	NA	NA	NA	NA
24	A-29	NA	-100	-100	100	101	0	0	0	0	0	day 22+	Control	Week 12+	Week 12+	Day 20+	Female	75	White - British	NSCLC (Adenocarcinoma)	NA	NA	NA	NA	NA	NA	Osteoporosis	No	No	NA	NA	NA	1429760	NA	NA	22608896	36122624	NA	9836544	NA	NA	NA	36446208	33660928	124104704	NA	7579136	NA	9961472
25	A-33	NA	-100	-100	100	101	0	0	0	0	0	day 22+	Control	Week 12+	Week 12+	Day 20+	Male	63	White - British	NSCLC (Squamous)	NA	NA	NA	NA	NA	NA	Stroke MI	Yes	No	NA	NA	NA	2948864	NA	NA	10107904	9206784	NA	NA	5270016	NA	NA	7325952	29315072	47480832	NA	NA	NA	NA
26	A-35	NA	-100	-100	100	101	0	0	0	0	0	day 22+	Control	Week 12+	Week 12+	Day 20+	Male	70	White - British	SCLC	None	NA	NA	NA	NA	NA	NA	Yes	No	NA	NA	NA	NA	NA	NA	NA	5221120	NA	NA	4884992	NA	NA	NA	34160640	23186432	NA	NA	NA	NA
27	A-36	-265	-265	-100	100	101	0	0	0	0	0	day 22+	Control	Week 12+	Week 12+	Day 20+	Male	60	White - British	NSCLC (Squamous)	NA	Yes	NA	NA	NA	NA	Asthma	Ex smoker	No	NA	NA	NA	5238272	NA	NA	12425216	17605632	NA	NA	NA	NA	NA	14224384	88084480	86384640	NA	7539200	NA	NA
28	A-37	-85	-85	-85	85	86	0	0	0	0	0	day 22+	Control	Week 12+	Week 12+	Day 20+	Female	76	White - British	NSCLC (Adenocarcinoma)	NA	NA	NA	NA	NA	NA	Stroke 2 years previous Hypertension	Yes	No	NA	NA	NA	NA	6197504	NA	16184320	NA	16861184	NA	NA	NA	NA	NA	13944832	12509184	NA	NA	NA	NA
29	A-38	NA	-100	-100	100	101	0	0	0	0	0	day 22+	Control	Week 12+	Week 12+	Day 20+	Female	76	White - British	NSCLC (Large Cell)	Radiological Dx	NA	Yes	NA	NA	NA	Hyperthyroid Osteoporosis	No	No	NA	NA	NA	4823040	NA	NA	24275968	16698368	NA	NA	NA	NA	NA	NA	160284672	34557952	NA	NA	NA	8966144
30	A-39	NA	-100	-100	100	101	0	0	0	0	0	day 22+	Control	Week 12+	Week 12+	Day 20+	Female	68	White - British	SCLC	NA	NA	NA	Yes	NA	NA	Pelvic Mass Hypertension Peripheral Vascular Disease	Yes	No	NA	NA	NA	NA	NA	NA	NA	5607168	NA	NA	NA	4718336	NA	NA	NA	29178880	NA	NA	NA	NA
31	A-40	NA	-100	-100	100	101	0	0	0	0	0	day 22+	Control	Week 12+	Week 12+	Day 20+	Female	75	White - British	SCLC	NA	NA	Yes	NA	NA	NA	Asthma Spondylitis	No	No	NA	NA	NA	NA	1482240	NA	NA	NA	NA	NA	NA	NA	NA	NA	103944192	48885760	NA	NA	NA	NA
32	A-40	NA	-100	-100	100	101	0	0	0	0	0	day 22+	Control	Week 12+	Week 12+	Day 20+	Female	75	White - British	SCLC	NA	NA	Yes	NA	NA	NA	Asthma Spondylitis	No	No	NA	NA	NA	NA	8843264	NA	NA	NA	39002112	NA	NA	NA	NA	NA	29711360	9519104	NA	NA	NA	NA
33	A-41	-74	-74	-74	74	75	0	0	0	0	0	day 22+	Control	Week 04+	Week 04+	Day 20+	Male	62	White - British	NSCLC (Adenocarcinoma)	Radiological Dx	NA	NA	NA	NA	Yes	NA	No	No	NA	NA	NA	NA	NA	NA	18644992	13273088	NA	NA	2794496	NA	NA	11240448	109174784	62255104	NA	4710912	NA	NA
34	A-42	-158	-158	-100	100	101	0	0	0	0	0	day 22+	Control	Week 12+	Week 12+	Day 20+	Male	70	White - British	Radiological Dx	Clinical Dx	NA	Yes	NA	NA	NA	NA	No	No	NA	NA	NA	NA	1810048	NA	20868096	11382784	NA	15860736	NA	NA	NA	16913408	30324736	63807488	NA	7297792	NA	13776896
35	A-45	NA	-100	-100	100	101	0	0	0	0	0	day 22+	Control	Week 12+	Week 12+	Day 20+	Female	73	White - British	NSCLC (Adenocarcinoma)	NA	Yes	Yes	NA	NA	NA	Osteoporosis Breast lump Hypertension	No	No	NA	NA	NA	2711552	NA	NA	NA	8880128	NA	NA	NA	NA	NA	NA	208027648	48496640	NA	NA	NA	NA
36	A-46	-336	-336	-100	100	101	0	0	0	0	0	day 22+	Control	Week 12+	Week 12+	Day 20+	Female	51	White - British	SCLC	NA	NA	Yes	NA	NA	Yes	NA	No	No	NA	NA	NA	NA	NA	NA	18136064	2713600	NA	3234048	NA	4545792	NA	14789632	30683136	30679040	NA	15453184	NA	NA
37	A-50	-162	-162	-100	100	101	0	0	0	0	0	day 22+	Control	Week 12+	Week 12+	Day 20+	Male	76	White - British	NSCLC (Adenocarcinoma)	Radiological Dx (Right upper labectomy T1aN0M0 Jan 2016)	Yes	NA	NA	NA	NA	NA	Yes	No	NA	NA	NA	NA	NA	NA	NA	NA	NA	NA	NA	NA	NA	7181568	17378304	85909504	NA	3327744	NA	NA
38	A-51	-74	-74	-74	74	75	0	0	0	0	0	day 22+	Control	Week 04+	Week 04+	Day 20+	Male	74	White - British	NSCLC (Squamous)	NA	NA	Yes	NA	NA	NA	Arrhythmia AF HTN Osteoporosis	No	No	NA	NA	NA	NA	NA	NA	NA	15336448	NA	2994944	NA	NA	NA	8822784	21266432	51597312	NA	9713664	NA	NA
39	A-51	-3	-3	-3	3	4	1	1	1	1	1	day 0 - 21	Dying	Week 01	Week 01	Day 0-4	Male	74	White - British	NSCLC (Squamous)	NA	NA	Yes	NA	NA	NA	Arrhythmia AF HTN Osteoporosis	No	No	NA	NA	NA	NA	14459904	NA	43016192	NA	31233024	NA	5176832	NA	NA	5377280	159383552	24186880	NA	2359808	3570688	NA
40	A-53	-65	-65	-65	65	66	0	0	0	0	0	day 22+	Control	Week 04+	Week 04+	Day 20+	Female	91	White - British	Radiological Dx	Clinical Dx	NA	NA	NA	NA	NA	PE TIA 9 year ago Glaucoma Previous MI Hiatus Hernia Vocal cord squamous CA 2013 - No recurrence	No	No	NA	NA	NA	1492160	NA	NA	NA	6938368	NA	NA	NA	NA	NA	8736768	7422464	19785728	NA	4681472	NA	NA
41	A-56	-9	-9	-9	9	10	0	0	0	1	1	day 0 - 21	Dying	Week 02	Week 02	Day 5-9	Male	78	White - British	Radiological Dx	NA	Yes	Yes	NA	Yes	NA	AF Parkinsons	No	No	NA	48390144	NA	NA	NA	NA	NA	10777600	NA	NA	NA	NA	NA	NA	102141952	37253120	NA	NA	NA	NA
42	A-57	-3	-3	-3	3	4	1	1	1	1	1	day 0 - 21	Dying	Week 01	Week 01	Day 0-4	Female	74	White - British	NSCLC (Adenocarcinoma)	NA	NA	NA	NA	NA	NA	Emphysema	No	Yes	Cath : PTFE AquaFlate (Coated latex)	722272256	NA	3607808	NA	NA	41451520	NA	NA	NA	5053696	NA	17241088	NA	197574656	43352064	6209536	NA	NA	NA
43	A-58	-77	-77	-77	77	78	0	0	0	0	0	day 22+	Control	Week 04+	Week 04+	Day 20+	Male	88	White - British	Radiological Dx	Clinical Dx	Yes	Yes	NA	NA	NA	Hypertension Ischaemic Heart Disease Benign Prostate Hypertrophy	No	No	NA	NA	NA	1976512	NA	NA	NA	5466368	NA	NA	NA	NA	NA	NA	99717120	30697472	116568064	NA	NA	NA
44	A-61	NA	-100	-100	100	101	0	0	0	0	0	day 22+	Control	Week 12+	Week 12+	Day 20+	Female	71	White - British	NSCLC (Squamous)	NA	NA	Yes	NA	NA	NA	Arthritis of spine	No	No	NA	NA	46235648	1200576	NA	NA	NA	NA	NA	NA	2149376	NA	NA	4116224	35405824	27433984	NA	2345728	NA	NA
45	A-62	-12	-12	-12	12	13	0	0	0	0	1	day 0 - 21	Dying	Week 02	Week 02	Day 10-14	Male	79	White - British	Other	not circled	NA	Yes	NA	NA	NA	PE, IHD, PPM	No	No	NA	NA	NA	NA	1767360	NA	NA	14736384	NA	NA	3810304	NA	NA	NA	84193280	75759616	8755200	NA	NA	NA
46	A-65	NA	-100	-100	100	101	0	0	0	0	0	day 22+	Control	Week 12+	Week 12+	Day 20+	Female	82	White - British	Radiological Dx	NA	NA	Yes	NA	NA	NA	Osteoporosis	No	No	NA	NA	NA	5511168	NA	NA	NA	NA	NA	NA	NA	NA	NA	NA	1185742848	86994944	97849344	NA	NA	NA
47	A-66	-32	-32	-32	32	33	0	0	0	0	0	day 22+	Control	Week 04+	Week 04+	Day 20+	Male	70	White - British	NSCLC (Adenocarcinoma)	NA	NA	NA	NA	NA	NA	NA	No	No	NA	39944192	11163648	NA	NA	NA	149618688	9453568	NA	5039104	NA	NA	NA	9207808	857866240	94306304	NA	NA	NA	11712512
48	A-67	-19	-19	-19	19	20	0	0	0	0	0	day 0 - 21	Dying	Week 03	Week 03	Day 15-19	Male	75	White - British	NSCLC (Adenocarcinoma)	NA	NA	Yes	NA	NA	NA	NA	No	No	NA	NA	NA	1104000	5029120	NA	NA	NA	21747712	1303232	2291712	3050240	NA	NA	87199744	25541632	NA	NA	NA	NA
49	A-67	-15	-15	-15	15	16	0	0	0	0	1	day 0 - 21	Dying	Week 03	Week 03	Day 15-19	Male	75	White - British	NSCLC (Adenocarcinoma)	NA	NA	Yes	NA	NA	NA	NA	No	No	NA	NA	9037824	NA	5804032	NA	38875136	12464128	NA	3263744	3831808	4734976	NA	6847488	172982272	73474048	NA	NA	NA	6563072
50	C-01	-123	-123	-100	100	101	0	0	0	0	0	day 22+	Control	Week 12+	Week 12+	Day 20+	Male	69	White - British	NSCLC (Adenocarcinoma)	NA	NA	Yes	NA	NA	NA	High Cholesterol	No	No	NA	NA	NA	NA	8036608	NA	8408064	8802304	NA	NA	NA	NA	NA	6804480	8765440	64339968	NA	3241472	NA	NA
51	C-02	-177	-177	-100	100	101	0	0	0	0	0	day 22+	Control	Week 12+	Week 12+	Day 20+	Male	69	White - British	SCLC	NA	NA	NA	NA	NA	NA	Arthritis	No	No	NA	NA	NA	NA	11199488	NA	17563648	5238528	NA	NA	NA	10416128	NA	4693248	20564992	252526592	NA	NA	NA	7741184
52	C-03	NA	-100	-100	100	101	0	0	0	0	0	day 22+	Control	Week 12+	Week 12+	Day 20+	Male	52	White - British	NSCLC (Adenocarcinoma)	NA	NA	NA	NA	NA	NA	NA	Yes	No	NA	NA	NA	1867392	NA	NA	6296832	4548864	NA	NA	NA	NA	NA	NA	11234304	100024320	NA	NA	NA	NA
53	C-04	-29	-29	-29	29	30	0	0	0	0	0	day 22+	Dying	Week 04+	Week 04+	Day 20+	Female	70	White - British	SCLC	NA	NA	Yes	NA	NA	NA	Pleurisy, Spondylitis	Yes	No	NA	NA	NA	NA	NA	NA	18835456	8308736	NA	NA	NA	NA	NA	NA	204996608	38793216	91414528	NA	NA	NA
54	C-04	-24	-24	-24	24	25	0	0	0	0	0	day 22+	Dying	Week 04	Week 04+	Day 20+	Female	70	White - British	SCLC	NA	NA	Yes	NA	NA	NA	Pleurisy, Spondylitis	Yes	No	NA	NA	NA	1493568	NA	NA	22606848	3877120	13557760	NA	3515904	NA	NA	NA	140656640	35958784	275791872	NA	NA	NA
55	C-04	-22	-22	-22	22	23	0	0	0	0	0	day 22+	Dying	Week 04	Week 04+	Day 20+	Female	70	White - British	SCLC	NA	NA	Yes	NA	NA	NA	Pleurisy, Spondylitis	Yes	No	NA	NA	NA	2443776	NA	NA	25064448	4998144	NA	NA	5456640	NA	NA	NA	638648320	29312000	123789312	NA	NA	NA
56	C-04	-1	-1	-1	1	2	1	1	1	1	1	day 0 - 21	Dying	Week 01	Week 01	Day 0-4	Female	70	White - British	SCLC	NA	NA	Yes	NA	NA	NA	Pleurisy, Spondylitis	Yes	No	NA	45408256	NA	NA	NA	NA	12961792	NA	NA	NA	NA	NA	NA	NA	13042688	33132544	24124416	NA	200966144	NA
57	C-05	NA	-100	-100	100	101	0	0	0	0	0	day 22+	Control	Week 12+	Week 12+	Day 20+	Female	49	White - British	Other	NSCLC - Metastatic	NA	NA	NA	NA	Yes	NA	No	No	NA	NA	NA	NA	7034624	NA	NA	2834688	NA	NA	3307008	NA	NA	NA	96174080	60895232	24278016	3345920	NA	NA
58	C-06	NA	-100	-100	100	101	0	0	0	0	0	day 22+	Control	Week 12+	Week 12+	Day 20+	Male	86	White - British	NSCLC (Squamous)	NA	NA	NA	NA	NA	NA	Liposarcoma 2007, High BP HTN, High Cholesterol, CKD2	Ex smoker	No	NA	NA	NA	NA	NA	NA	NA	NA	NA	NA	2726144	NA	NA	NA	3389696	7037952	NA	NA	NA	NA
59	C-07	-90	-90	-90	90	91	0	0	0	0	0	day 22+	Control	Week 12+	Week 12+	Day 20+	Male	82	White - British	Other	Now primary lung 2017	NA	Yes	NA	NA	NA	NA	No	No	NA	NA	NA	952512	NA	NA	22921216	18363392	NA	5646848	NA	NA	NA	18772992	132554752	30212096	NA	7290880	NA	NA
60	C-08	-28	-28	-28	28	29	0	0	0	0	0	day 22+	Dying	Week 04	Week 04+	Day 20+	Female	67	White - British	NSCLC (Adenocarcinoma)	NA	Yes	Yes	NA	Yes	NA	NA	Yes	No	NA	NA	NA	3137024	NA	NA	18183168	7905280	NA	NA	NA	NA	NA	NA	301449216	43606016	12499968	NA	NA	NA
61	C-09	-120	-120	-100	100	101	0	0	0	0	0	day 22+	Control	Week 12+	Week 12+	Day 20+	Female	60	White - British	NSCLC (Adenocarcinoma)	NA	Yes	NA	NA	NA	NA	Psoriasis, Hypothyroidism, Mild LV dysfunction	No	No	NA	NA	NA	NA	6785792	NA	NA	NA	NA	NA	NA	3120896	NA	NA	5182976	17733632	NA	NA	NA	NA
62	C-10	NA	-100	-100	100	101	0	0	0	0	0	day 22+	Control	Week 12+	Week 12+	Day 20+	Female	65	White - British	NSCLC (Adenocarcinoma)	NA	NA	NA	NA	NA	NA	High BP, High Cholesterol	No	No	NA	NA	NA	NA	NA	NA	7923456	NA	NA	NA	NA	NA	NA	NA	51187712	11097088	NA	NA	NA	NA
63	C-12	-110	-110	-100	100	101	0	0	0	0	0	day 22+	Control	Week 12+	Week 12+	Day 20+	Female	59	White - British	NSCLC (Adenocarcinoma)	Dx w 1/6/17	NA	NA	NA	NA	NA	None of note	No	No	NA	NA	NA	1221376	NA	NA	NA	NA	NA	NA	NA	NA	NA	NA	1236992000	76853248	293076992	NA	NA	NA
64	C-13	NA	-100	-100	100	101	0	0	0	0	0	day 22+	Control	Week 12+	Week 12+	Day 20+	Male	75	White - British	NSCLC (Squamous)	NA	Yes	Yes	Yes	NA	NA	Type 2 diabetes	No	No	NA	NA	NA	NA	NA	NA	12452864	5597184	NA	3932160	NA	4918528	NA	44244992	85536768	49328128	NA	37445632	NA	NA
65	C-14	-9	-9	-9	9	10	0	0	0	1	1	day 0 - 21	Dying	Week 02	Week 02	Day 5-9	Male	66	White - British	NSCLC (Adenocarcinoma)	NA	NA	NA	NA	NA	NA	None	No	No	NA	NA	NA	NA	6941184	262701056	NA	NA	32960512	NA	NA	NA	NA	NA	370114560	81932288	43986944	NA	NA	NA
66	C-15	NA	-100	-100	100	101	0	0	0	0	0	day 22+	Control	Week 12+	Week 12+	Day 20+	Male	52	White - British	NSCLC (Adenocarcinoma)	NA	NA	NA	NA	NA	NA	None	No	No	NA	NA	NA	NA	NA	NA	12197888	3359488	NA	NA	5272320	NA	NA	NA	61640704	69763072	NA	NA	NA	NA
67	C-16	-63	-63	-63	63	64	0	0	0	0	0	day 22+	Control	Week 04+	Week 04+	Day 20+	Female	65	White - British	SCLC	NA	NA	Yes	NA	NA	NA	NA	No	Yes	Careline	NA	NA	NA	7503360	NA	NA	NA	NA	NA	NA	NA	NA	NA	710344704	52535296	92536832	NA	73371648	NA
68	C-17	-8	-8	-8	8	9	0	0	0	1	1	day 0 - 21	Dying	Week 02	Week 02	Day 5-9	Female	58	White - British	SCLC	NA	NA	NA	NA	NA	NA	NA	Yes	No	NA	21548032	NA	NA	NA	NA	NA	NA	NA	NA	NA	NA	NA	NA	88977408	13149184	NA	NA	14384128	NA
69	C-18	NA	-100	-100	100	101	0	0	0	0	0	day 22+	Control	Week 12+	Week 12+	Day 20+	Female	68	White - British	SCLC	NA	NA	NA	NA	NA	NA	Hypertension, High cholesterol, Reflux	Ex smoker	No	NA	NA	NA	NA	17546240	NA	NA	NA	NA	NA	6265344	3923712	NA	10313728	13386752	21505024	NA	NA	NA	NA
70	C-19	-66	-66	-66	66	67	0	0	0	0	0	day 22+	Control	Week 04+	Week 04+	Day 20+	Female	68	White - British	NSCLC (Adenocarcinoma)	NA	Yes	NA	NA	NA	NA	NA	No	No	NA	NA	NA	NA	NA	NA	NA	NA	NA	NA	NA	3259648	NA	NA	29272064	26850304	NA	NA	NA	NA
71	C-20	-51	-51	-51	51	52	0	0	0	0	0	day 22+	Control	Week 04+	Week 04+	Day 20+	Female	85	White - British	NSCLC (Adenocarcinoma)	NA	NA	Yes	Yes	NA	NA	PPM-LBOB	Ex smoker	No	NA	NA	NA	NA	7386112	NA	32631808	NA	21598208	4539136	NA	NA	NA	17927168	218005504	54198272	NA	8108800	NA	5750528
72	MC-01	-19	-19	-19	19	20	0	0	0	0	0	day 0 - 21	Dying	Week 03	Week 03	Day 15-19	Female	62	White - British	NSCLC (Adenocarcinoma)	NA	NA	Yes	NA	NA	NA	SLE	No	No	NA	NA	NA	NA	6974208	NA	25458688	8599552	NA	NA	NA	4190208	NA	NA	265502720	122413056	NA	NA	NA	NA
73	MC-03	-116	-116	-100	100	101	0	0	0	0	0	day 22+	Control	Week 12+	Week 12+	Day 20+	Male	87	White - British	Radiological Dx	NA	NA	Yes	NA	NA	NA	RA	No	Yes	Foley	NA	NA	NA	NA	NA	NA	4982528	NA	NA	NA	NA	NA	NA	58204160	27267072	NA	NA	96980992	NA
74	MC-04	-30	-30	-30	30	31	0	0	0	0	0	day 22+	Dying	Week 04+	Week 04+	Day 20+	Female	65	White - British	NSCLC (Adenocarcinoma)	NA	NA	Yes	NA	NA	NA	NA	Yes	Yes	Foley	NA	NA	NA	NA	NA	NA	2691584	NA	NA	NA	NA	NA	NA	44769280	11541504	14859264	NA	NA	NA
75	MC-04	-29	-29	-29	29	30	0	0	0	0	0	day 22+	Dying	Week 04+	Week 04+	Day 20+	Female	65	White - British	NSCLC (Adenocarcinoma)	NA	NA	Yes	NA	NA	NA	NA	Yes	Yes	Foley	NA	NA	NA	NA	NA	6679296	4571136	NA	NA	NA	3010048	NA	NA	125362176	37724160	24981504	NA	NA	NA
76	MC-04	-23	-23	-23	23	24	0	0	0	0	0	day 22+	Dying	Week 04	Week 04+	Day 20+	Female	65	White - British	NSCLC (Adenocarcinoma)	NA	NA	Yes	NA	NA	NA	NA	Yes	Yes	Foley	NA	NA	996928	NA	NA	4883712	NA	NA	NA	NA	3520512	NA	NA	607780864	135135232	32946176	NA	NA	NA
77	MC-05	-19	-19	-19	19	20	0	0	0	0	0	day 0 - 21	Dying	Week 03	Week 03	Day 15-19	Female	81	White - British	SCLC	NA	NA	NA	Yes	NA	NA	NA	No	No	NA	27808768	NA	NA	NA	NA	63574016	NA	NA	1767808	NA	NA	NA	3863552	1328873472	95879168	44089344	NA	NA	NA
78	MC-05	-15	-15	-15	15	16	0	0	0	0	1	day 0 - 21	Dying	Week 03	Week 03	Day 15-19	Female	81	White - British	SCLC	NA	NA	NA	Yes	NA	NA	NA	No	No	NA	NA	NA	NA	NA	NA	5197056	NA	NA	NA	NA	NA	NA	NA	70836224	41107456	85319680	NA	NA	NA
79	MC-05	-12	-12	-12	12	13	0	0	0	0	1	day 0 - 21	Dying	Week 02	Week 02	Day 10-14	Female	81	White - British	SCLC	NA	NA	NA	Yes	NA	NA	NA	No	No	NA	31919104	NA	NA	NA	NA	14810112	NA	NA	NA	NA	NA	NA	NA	766377984	89346048	50802688	NA	NA	NA
80	MC-05	-1	-1	-1	1	2	1	1	1	1	1	day 0 - 21	Dying	Week 01	Week 01	Day 0-4	Female	81	White - British	SCLC	NA	NA	NA	Yes	NA	NA	NA	No	No	NA	NA	NA	NA	4616192	NA	7703808	4878336	NA	NA	NA	NA	NA	NA	27015168	37752832	9004032	NA	NA	NA
81	MC-05	0	0	0	0	1	1	1	1	1	1	day 0 - 21	Dying	Week 01	Week 01	Day 0-4	Female	81	White - British	SCLC	NA	NA	NA	Yes	NA	NA	NA	No	No	NA	745734144	12272640	NA	NA	NA	72130560	3261440	NA	NA	NA	NA	NA	7785472	608567296	64786432	10715136	NA	20127744	8805376
82	MC-06	-7	-7	-7	7	8	0	0	1	1	1	day 0 - 21	Dying	Week 01	Week 01	Day 5-9	Male	66	White - British	SCLC	NA	NA	Yes	NA	NA	NA	NA	No	No	NA	NA	4819968	NA	NA	NA	7426304	6249984	NA	NA	NA	NA	NA	8295936	120393728	70074368	NA	3503616	NA	NA
83	MC-06	-2	-2	-2	2	3	1	1	1	1	1	day 0 - 21	Dying	Week 01	Week 01	Day 0-4	Male	66	White - British	SCLC	NA	NA	Yes	NA	NA	NA	NA	No	No	NA	NA	NA	NA	NA	NA	NA	8558592	NA	NA	NA	NA	NA	NA	58720256	30318592	NA	NA	NA	NA
84	MC-07	-14	-14	-14	14	15	0	0	0	0	1	day 0 - 21	Dying	Week 02	Week 02	Day 10-14	Female	53	White - British	NSCLC (Adenocarcinoma)	NA	NA	NA	NA	NA	NA	DVT, Previous Breast Cancerm Hypothyroidism, Alcoholic cirrhosis of liver	Yes	No	NA	NA	NA	NA	5838592	NA	NA	4989184	NA	NA	4288000	NA	NA	NA	15023104	151289856	NA	NA	NA	NA
85	MC-08	-29	-29	-29	29	30	0	0	0	0	0	day 22+	Dying	Week 04+	Week 04+	Day 20+	Male	70	White - British	NSCLC (Squamous)	NA	Yes	NA	NA	Yes	NA	TIA, AF	No	No	NA	NA	17175552	NA	13051904	NA	NA	NA	21592064	NA	NA	NA	NA	NA	816578560	32395264	106975232	NA	NA	NA
86	MC-08	-21	-21	-21	21	22	0	0	0	0	0	day 0 - 21	Dying	Week 03	Week 03	Day 20+	Male	70	White - British	NSCLC (Squamous)	NA	Yes	NA	NA	Yes	NA	TIA, AF	No	No	NA	NA	NA	1938624	NA	NA	11608064	5233152	NA	NA	NA	NA	NA	NA	1197932544	85000192	136593408	NA	NA	NA
87	MC-09	-139	-139	-100	100	101	0	0	0	0	0	day 22+	Control	Week 12+	Week 12+	Day 20+	Male	47	White - British	SCLC	NA	NA	Yes	NA	NA	NA	NA	Yes	No	NA	NA	NA	NA	10659840	NA	NA	NA	44756992	NA	3758080	NA	NA	NA	892665856	34979840	63823872	NA	NA	NA
88	MC-10	-26	-26	-26	26	27	0	0	0	0	0	day 22+	Dying	Week 04	Week 04+	Day 20+	Female	65	White - British	NSCLC (Adenocarcinoma)	NA	NA	Yes	NA	NA	NA	NA	Yes	No	NA	NA	NA	781760	6543872	NA	8410112	NA	8877056	NA	NA	NA	NA	NA	220708864	35110912	5049088	NA	NA	NA
89	MC-10	-18	-18	-18	18	19	0	0	0	0	0	day 0 - 21	Dying	Week 03	Week 03	Day 15-19	Female	65	White - British	NSCLC (Adenocarcinoma)	NA	NA	Yes	NA	NA	NA	NA	Yes	No	NA	NA	NA	NA	NA	NA	NA	4071680	NA	NA	NA	NA	NA	NA	557121536	59953152	38924288	NA	NA	NA
90	MC-10	-11	-11	-11	11	12	0	0	0	0	1	day 0 - 21	Dying	Week 02	Week 02	Day 10-14	Female	65	White - British	NSCLC (Adenocarcinoma)	NA	NA	Yes	NA	NA	NA	NA	Yes	No	NA	NA	NA	2720256	NA	NA	NA	6359808	NA	NA	4890368	NA	NA	NA	147668992	42766336	35643392	NA	NA	NA
91	MC-12	-19	-19	-19	19	20	0	0	0	0	0	day 0 - 21	Dying	Week 03	Week 03	Day 15-19	Female	66	White - British	NSCLC (Adenocarcinoma)	NA	NA	NA	NA	NA	NA	NA	No	No	NA	NA	NA	NA	NA	NA	32247808	27645952	NA	2285312	NA	NA	NA	7047680	517619712	33286144	NA	NA	NA	NA
92	MC-13	-21	-21	-21	21	22	0	0	0	0	0	day 0 - 21	Dying	Week 03	Week 03	Day 20+	Female	81	White - British	NSCLC (Adenocarcinoma)	NA	NA	NA	NA	NA	NA	Osteoarthritis, Essential Hypertension	Ex smoker	No	NA	NA	NA	NA	14872576	NA	71712768	NA	8071168	NA	NA	NA	NA	5887488	242778112	102428672	NA	NA	NA	NA
93	MC-14	-95	-95	-95	95	96	0	0	0	0	0	day 22+	Control	Week 12+	Week 12+	Day 20+	Male	49	White - British	NSCLC (Adenocarcinoma)	NA	NA	NA	NA	NA	NA	Emphysema, Suicidal ideation, pseudomeningocoele	No	No	NA	NA	NA	NA	NA	NA	10635264	NA	NA	NA	NA	NA	NA	NA	1168900096	53755904	180027392	NA	NA	NA
94	MC-15	-152	-152	-100	100	101	0	0	0	0	0	day 22+	Control	Week 12+	Week 12+	Day 20+	Male	65	White - British	NSCLC (Squamous)	NA	NA	NA	NA	NA	Yes	NA	Yes	No	NA	NA	NA	NA	4902912	1137311744	14777344	9101312	37859328	3719936	NA	NA	NA	13309952	192692224	29046784	NA	6089216	NA	NA
95	MC-15	-145	-145	-100	100	101	0	0	0	0	0	day 22+	Control	Week 12+	Week 12+	Day 20+	Male	65	White - British	NSCLC (Squamous)	NA	NA	NA	NA	NA	Yes	NA	Yes	No	NA	NA	NA	733824	6051840	NA	21234688	6693120	9295872	3392000	NA	NA	NA	16062464	284049408	32801792	NA	9757696	NA	NA
96	MC-16	-167	-167	-100	100	101	0	0	0	0	0	day 22+	Control	Week 12+	Week 12+	Day 20+	Male	57	White - British	NSCLC (Squamous)	NA	NA	NA	NA	NA	NA	NA	Yes	No	NA	NA	NA	NA	NA	NA	9018368	7037440	NA	NA	3588352	NA	NA	NA	55545856	22052864	NA	NA	NA	NA
97	MC-18	-8	-8	-8	8	9	0	0	0	1	1	day 0 - 21	Dying	Week 02	Week 02	Day 5-9	Male	81	White - British	Radiological Dx	NA	NA	NA	NA	NA	NA	Transient Ischaemic attack, endarterectomy of carotid artery, pacemaker, peripheral vascular disease	No	Yes	Convene	NA	NA	NA	NA	NA	11425792	3686400	NA	NA	NA	NA	NA	NA	43192320	18973696	NA	3620096	55627776	NA
98	R-01	-27	-27	-27	27	28	0	0	0	0	0	day 22+	Dying	Week 04	Week 04+	Day 20+	Female	85	White - British	SCLC	NA	NA	Yes	NA	Yes	NA	AF	No	No	NA	NA	NA	NA	NA	NA	NA	4500992	NA	NA	NA	8590336	NA	NA	15968256	75726848	NA	NA	NA	NA
99	R-01	-20	-20	-20	20	21	0	0	0	0	0	day 0 - 21	Dying	Week 03	Week 03	Day 20+	Female	85	White - British	SCLC	NA	NA	Yes	NA	Yes	NA	AF	No	No	NA	NA	NA	909376	7451136	NA	NA	4259840	15374336	NA	NA	NA	NA	NA	31172608	11205632	NA	NA	NA	NA
100	R-02	-64	-64	-64	64	65	0	0	0	0	0	day 22+	Control	Week 04+	Week 04+	Day 20+	Male	68	White - British	NSCLC (Adenocarcinoma)	NA	Yes	NA	NA	NA	NA	Type 2 DM	No	No	NA	210829312	42938368	NA	NA	NA	NA	3283200	NA	NA	3328000	NA	NA	13675520	10773504	16337920	NA	4098048	NA	NA
101	R-02	-6	-6	-6	6	7	0	0	1	1	1	day 0 - 21	Dying	Week 01	Week 01	Day 5-9	Male	68	White - British	NSCLC (Adenocarcinoma)	NA	Yes	NA	NA	NA	NA	Type 2 DM	No	No	NA	597164032	19375104	NA	11824128	NA	51027968	NA	7891200	NA	4237056	NA	NA	5084160	87289856	19330048	NA	NA	NA	NA
102	R-02	-2	-2	-2	2	3	1	1	1	1	1	day 0 - 21	Dying	Week 01	Week 01	Day 0-4	Male	68	White - British	NSCLC (Adenocarcinoma)	NA	Yes	NA	NA	NA	NA	Type 2 DM	No	No	NA	89698304	11499520	NA	NA	NA	71704576	NA	NA	NA	NA	NA	NA	7074816	153255936	42119168	NA	NA	NA	9925632
103	R-05	-12	-12	-12	12	13	0	0	0	0	1	day 0 - 21	Dying	Week 02	Week 02	Day 10-14	Female	79	White - British	Other	Unknown primary	NA	NA	NA	NA	NA	NA	No	No	NA	NA	NA	2699520	NA	NA	25387008	5846272	NA	NA	NA	NA	NA	NA	140558336	47153152	NA	NA	NA	NA
104	R-07	-33	-33	-33	33	34	0	0	0	0	0	day 22+	Control	Week 04+	Week 04+	Day 20+	Female	77	White - British	NSCLC (Squamous)	NA	Yes	Yes	NA	NA	NA	Type 2 DM Pancreatectomy for gallstone pancreatitis	Ex smoker	No	NA	NA	NA	1565760	NA	NA	12917760	4203008	NA	NA	4239872	NA	NA	7939328	25911296	20440064	NA	NA	NA	NA
105	R-09	-5	-5	-5	5	6	0	1	1	1	1	day 0 - 21	Dying	Week 01	Week 01	Day 5-9	Male	81	White - British	Other	Unknown - bronchoscopy showed malignant cells but pt refused further diagnostic tests	NA	NA	NA	NA	NA	AAA	Yes	No	NA	NA	NA	1081856	NA	NA	NA	2425344	NA	NA	NA	3945728	NA	NA	23805952	23748608	NA	NA	NA	NA
106	R-10	-11	-11	-11	11	12	0	0	0	0	1	day 0 - 21	Dying	Week 02	Week 02	Day 10-14	Male	87	White - British	NSCLC (Squamous)	T3N2 ono	NA	Yes	NA	NA	NA	NA	No	Yes	Unknown	NA	NA	1279104	8532992	NA	9185280	NA	25698304	4914688	1974528	NA	NA	11018240	157548544	19318784	NA	3821056	NA	NA
107	R-11	-27	-27	-27	27	28	0	0	0	0	0	day 22+	Dying	Week 04	Week 04+	Day 20+	Female	84	White - British	Other	Lymphangitic carcinomatosis	NA	Yes	NA	Yes	NA	Hypothyroidism	No	No	BLANK	NA	NA	NA	2265856	NA	12647424	4871424	NA	NA	NA	NA	NA	NA	58712064	27345920	NA	NA	NA	NA
108	R-11	-19	-19	-19	19	20	0	0	0	0	0	day 0 - 21	Dying	Week 03	Week 03	Day 15-19	Female	84	White - British	Other	Lymphangitic carcinomatosis	NA	Yes	NA	Yes	NA	Hypothyroidism	No	No	BLANK	NA	NA	NA	NA	NA	NA	NA	NA	NA	NA	NA	NA	NA	28650496	13822976	NA	NA	NA	NA
109	R-12	-38	-38	-38	38	39	0	0	0	0	0	day 22+	Control	Week 04+	Week 04+	Day 20+	Male	69	White - British	Other	Not documented in notes /ICE/EPRO	Yes	Yes	NA	NA	NA	Type 2 DM	No	No	NA	23353344	9721856	NA	NA	NA	13973504	6433024	NA	NA	NA	NA	NA	NA	57749504	35864576	NA	NA	NA	NA
110	R-13	-394	-394	-100	100	101	0	0	0	0	0	day 22+	Control	Week 12+	Week 12+	Day 20+	Male	68	White - British	SCLC	NA	NA	NA	NA	NA	NA	Hypoadrenalism Hyperthyroidism Left lower lobe CAP on admission (Community-Acquired Pneumonia)	No	No	NA	NA	NA	NA	7842048	NA	21316608	NA	13856768	NA	1657600	11010048	NA	6131712	18855936	159891456	NA	NA	NA	NA
111	R-15	-219	-219	-100	100	101	0	0	0	0	0	day 22+	Control	Week 12+	Week 12+	Day 20+	Male	65	White - British	NSCLC (Adenocarcinoma)	NA	NA	NA	NA	NA	NA	NA	Yes	No	NA	NA	9822208	NA	11200512	NA	9064448	NA	16832512	NA	4178432	4258816	NA	18023424	71802880	47890432	NA	6747392	NA	NA
112	R-16	-51	-51	-51	51	52	0	0	0	0	0	day 22+	Control	Week 04+	Week 04+	Day 20+	Male	84	White - British	NSCLC (Adenocarcinoma)	NA	NA	NA	NA	NA	NA	NA	Ex smoker	Yes	?? not sure if catheterised or not?	NA	37371904	NA	6376704	NA	31872000	NA	10949632	NA	NA	NA	NA	NA	8009984	19991552	NA	NA	79613952	NA
113	R-18	-14	-14	-14	14	15	0	0	0	0	1	day 0 - 21	Dying	Week 02	Week 02	Day 10-14	Male	54	White - British	NSCLC (Adenocarcinoma)	NA	NA	Yes	NA	NA	NA	Schizophrenia	Ex smoker	No	???	NA	NA	NA	NA	NA	NA	NA	NA	NA	1578688	NA	NA	11920384	184795136	15334400	NA	3946752	NA	NA
114	R-19	-48	-48	-48	48	49	0	0	0	0	0	day 22+	Control	Week 04+	Week 04+	Day 20+	Female	68	White - British	NSCLC (Adenocarcinoma)	NA	NA	NA	NA	NA	NA	PRevious breast cancer	No	Yes	??? unknown	NA	NA	4660480	NA	NA	31875072	9396224	NA	18514944	NA	NA	NA	15944704	122404864	38768640	NA	12596224	NA	NA
115	R-20	-17	-17	-17	17	18	0	0	0	0	0	day 0 - 21	Dying	Week 03	Week 03	Day 15-19	Female	66	White - British	NSCLC (Adenocarcinoma)	NA	NA	NA	NA	NA	NA	NA	Yes	No	NA	NA	NA	NA	NA	NA	9763840	10714112	NA	NA	3803392	NA	NA	7392256	111796224	59449344	NA	NA	NA	7932416
116	R-23	-19	-19	-19	19	20	0	0	0	0	0	day 0 - 21	Dying	Week 03	Week 03	Day 15-19	Male	89	White - British	Other	Multiple undeterminate lung lesions	Yes	Yes	NA	Yes	NA	Previous CVA	No	No	NA	NA	NA	2131712	NA	NA	11202560	6265344	NA	NA	5622272	NA	NA	NA	89329664	40947712	NA	NA	NA	NA
117	R-25	-18	-18	-18	18	19	0	0	0	0	0	day 0 - 21	Dying	Week 03	Week 03	Day 15-19	Male	67	White - British	SCLC	NA	NA	Yes	NA	NA	NA	AF, Cirrhosis, pmh TIA residual memory impairment.	Ex smoker	No	NA	NA	NA	NA	NA	NA	NA	5388032	NA	NA	5939456	NA	NA	NA	35586048	39657472	NA	NA	NA	NA
118	R-26	-6	-6	-6	6	7	0	0	1	1	1	day 0 - 21	Dying	Week 01	Week 01	Day 5-9	Male	60	White - British	NSCLC (Squamous)	NA	NA	NA	NA	NA	NA	Angina, 2 x Stents Dec 2016.	Yes	No	NA	191840256	NA	NA	NA	NA	15390720	5018624	NA	NA	NA	NA	NA	NA	9972736	91910144	NA	NA	NA	11510784
119	R-27	-58	-58	-58	58	59	0	0	0	0	0	day 22+	Control	Week 04+	Week 04+	Day 20+	Female	65	White - British	SCLC	NA	NA	NA	NA	NA	NA	NA	Ex smoker	No	NA	NA	NA	NA	NA	NA	7854336	5750528	NA	NA	4215552	NA	NA	NA	49139712	109064192	NA	NA	NA	NA
120	R-28	-22	-22	-22	22	23	0	0	0	0	0	day 22+	Dying	Week 04	Week 04+	Day 20+	Female	83	White - British	Other	NA	NA	Yes	NA	NA	NA	Hypertension	No	No	NA	66826240	NA	4366848	NA	411205632	27951104	NA	NA	NA	8343296	NA	NA	21008384	70381568	53690368	NA	NA	NA	13252608
121	R-28	-15	-15	-15	15	16	0	0	0	0	1	day 0 - 21	Dying	Week 03	Week 03	Day 15-19	Female	83	White - British	Other	NA	NA	Yes	NA	NA	NA	Hypertension	No	No	NA	NA	NA	NA	NA	NA	8560640	5033984	NA	NA	5154304	NA	NA	12573696	116924416	37855232	NA	NA	NA	NA
122	R-30	-363	-363	-100	100	101	0	0	0	0	0	day 22+	Control	Week 12+	Week 12+	Day 20+	Female	72	White - British	NSCLC (Adenocarcinoma)	NA	Yes	NA	NA	NA	NA	2 DM, Hypertension	No	No	NA	NA	NA	NA	NA	NA	22840320	8186880	NA	3232256	NA	5916928	NA	10864640	268533760	80199680	NA	5145600	NA	NA
123	R-32	-1	-1	-1	1	2	1	1	1	1	1	day 0 - 21	Dying	Week 01	Week 01	Day 0-4	Male	82	White - British	NSCLC (Adenocarcinoma)	NA	NA	NA	NA	NA	NA	NA	No	No	NA	NA	78397440	NA	6600448	NA	NA	NA	8513536	NA	NA	NA	NA	9858048	16429056	32138240	NA	7110912	12363776	NA
124	WHI-001	-3	-3	-3	3	4	1	1	1	1	1	day 0 - 21	Dying	Week 01	Week 01	Day 0-4	Male	84	White - British	NSCLC (Squamous)	Radiological Dx.	Yes	Yes	Yes	NA	NA	T2DM, Angina, Aoritic Stenosis	Ex smoker	Yes	BIOCATH Foley Catheter (BARDS)	NA	NA	NA	8224768	NA	NA	6150400	13702144	NA	1715328	NA	5254144	5399040	3687168	25053184	NA	NA	9317376	NA
125	WHI-001	-1	-1	-1	1	2	1	1	1	1	1	day 0 - 21	Dying	Week 01	Week 01	Day 0-4	Male	84	White - British	NSCLC (Squamous)	Radiological Dx.	Yes	Yes	Yes	NA	NA	T2DM, Angina, Aoritic Stenosis	Ex smoker	Yes	BIOCATH Foley Catheter (BARDS)	25276416	NA	NA	NA	NA	NA	10350592	NA	NA	NA	NA	7004160	10738688	7120128	40222720	NA	NA	12029952	NA
126	WHI-003	-34	-34	-34	34	35	0	0	0	0	0	day 22+	Control	Week 04+	Week 04+	Day 20+	Female	73	White - British	NSCLC (Adenocarcinoma)	Radiological Dx	NA	NA	NA	NA	Yes	Asthma, Hypertension	No	Yes	Catheter later inserted on April admission - BAIRD BIOCATH.	NA	NA	985792	12481536	1142554624	26030080	NA	37494784	NA	NA	3442688	NA	NA	99147776	93392896	NA	NA	NA	NA
127	WHI-003	-32	-32	-32	32	33	0	0	0	0	0	day 22+	Control	Week 04+	Week 04+	Day 20+	Female	73	White - British	NSCLC (Adenocarcinoma)	Radiological Dx	NA	NA	NA	NA	Yes	Asthma, Hypertension	No	Yes	Catheter later inserted on April admission - BAIRD BIOCATH.	NA	NA	NA	7487488	419971072	7904768	NA	19780608	NA	NA	NA	NA	NA	158531584	44097536	NA	NA	NA	NA
128	WHI-004	-18	-18	-18	18	19	0	0	0	0	0	day 0 - 21	Dying	Week 03	Week 03	Day 15-19	Male	64	White - British	NSCLC (Squamous)	Clinical Dx. - via EBUS.	NA	NA	NA	NA	NA	Eczema	Yes	No	NA	NA	NA	NA	NA	244072448	NA	NA	NA	NA	3487232	NA	NA	NA	1116995584	22689792	4045568	NA	NA	NA
129	WHI-005	-56	-56	-56	56	57	0	0	0	0	0	day 22+	Control	Week 04+	Week 04+	Day 20+	Female	61	White - British	NSCLC (Adenocarcinoma)	Clinical Dx.	NA	NA	NA	NA	NA	Previous DVTs.	No	Yes	BARD BIOCATH	NA	NA	NA	NA	NA	NA	NA	NA	NA	NA	NA	NA	NA	10606592	4951296	NA	NA	NA	NA
130	WHI-006	-50	-50	-50	50	51	0	0	0	0	0	day 22+	Control	Week 04+	Week 04+	Day 20+	Male	70	White - British	Radiological Dx	Possible primary. T2b N1 M1b	NA	Yes	NA	NA	Yes	Chronic Alcohol Excess, Arthritis knee.	Yes	No	NA	NA	NA	6293760	NA	NA	24036352	7105024	NA	NA	5539584	NA	NA	7101184	185876480	63356928	NA	6286336	NA	NA
131	WHI-007	-9	-9	-9	9	10	0	0	0	1	1	day 0 - 21	Dying	Week 02	Week 02	Day 5-9	Male	60	White - British	NSCLC (Adenocarcinoma)	NA	NA	NA	NA	NA	NA	TIA, Peripheral Vascular Disease.	Yes	No	NA	NA	NA	NA	6878720	163332096	8586240	NA	16693248	NA	2217984	NA	NA	4505344	833093632	21608448	NA	2423296	NA	NA
132	WHI-007	-3	-3	-3	3	4	1	1	1	1	1	day 0 - 21	Dying	Week 01	Week 01	Day 0-4	Male	60	White - British	NSCLC (Adenocarcinoma)	NA	NA	NA	NA	NA	NA	TIA, Peripheral Vascular Disease.	Yes	No	NA	NA	NA	1312256	NA	NA	NA	3968768	NA	NA	NA	NA	NA	NA	536772608	19947520	104321024	NA	NA	NA
133	WHI-008	NA	-100	-100	100	101	0	0	0	0	0	day 22+	Control	Week 12+	Week 12+	Day 20+	Male	73	White - British	NSCLC (Adenocarcinoma)	NA	NA	NA	NA	NA	NA	PE - April 2018, CAP, Gout, New bradycardia - HR37 on this admission	Yes	No	NA	NA	NA	1306368	NA	NA	7560448	5222400	NA	NA	NA	NA	NA	6135808	141557760	39411712	NA	NA	NA	NA
134	WHI-011-106	-13	-13	-13	13	14	0	0	0	0	1	day 0 - 21	Dying	Week 02	Week 02	Day 10-14	Female	90	White - British	SCLC	Clinical Dx, Multiple tissue mets - skin.	NA	Yes	NA	NA	NA	NA	No	No	NA	NA	NA	NA	NA	NA	NA	5328128	NA	NA	5686272	NA	NA	NA	19657728	28864512	41844736	NA	NA	NA
135	WHI-014	-35	-35	-35	35	36	0	0	0	0	0	day 22+	Control	Week 04+	Week 04+	Day 20+	Male	69	White - British	SCLC	Clinical Dx.	NA	Yes	NA	NA	NA	RA, Pulmonary Fibrosis, Increased BP	Ex smoker	Yes	Baird Biocate	NA	NA	543104	6297344	198918144	NA	NA	20383744	NA	NA	NA	NA	5618688	93601792	12892160	NA	NA	5018112	NA
136	WHI-014	-32	-32	-32	32	33	0	0	0	0	0	day 22+	Control	Week 04+	Week 04+	Day 20+	Male	69	White - British	SCLC	Clinical Dx.	NA	Yes	NA	NA	NA	RA, Pulmonary Fibrosis, Increased BP	Ex smoker	Yes	Baird Biocate	NA	NA	864256	7005952	133685248	NA	NA	14215168	NA	NA	NA	NA	6452480	125206528	27854848	NA	2892032	NA	NA
137	WHI-014	-30	-30	-30	30	31	0	0	0	0	0	day 22+	Dying	Week 04+	Week 04+	Day 20+	Male	69	White - British	SCLC	Clinical Dx.	NA	Yes	NA	NA	NA	RA, Pulmonary Fibrosis, Increased BP	Ex smoker	Yes	Baird Biocate	NA	NA	1280384	NA	NA	NA	NA	19960832	NA	NA	NA	NA	9749504	18437120	15137792	NA	3506432	NA	NA
138	WHI-015-107	-3	-3	-3	3	4	1	1	1	1	1	day 0 - 21	Dying	Week 01	Week 01	Day 0-4	Female	52	White - British	SCLC	Clinical Dx. Metastatic small cell neuro-endocrine. Ca of Righ lower lobe.	NA	Yes	NA	NA	NA	NA	No	No	Catheter present sometimes	NA	NA	1215424	9218048	132190208	50077696	2782208	11770880	NA	NA	NA	NA	NA	1168703488	65822720	NA	NA	3565056	5804032
139	WHI-016	-87	-87	-87	87	88	0	0	0	0	0	day 22+	Control	Week 12+	Week 12+	Day 20+	Female	53	White - British	SCLC	NA	NA	NA	NA	NA	NA	Prev Ca Breast, Angina	No	No	NA	NA	48979968	NA	7840000	NA	8753152	NA	16970752	NA	NA	4084992	NA	2703360	10400768	44814336	NA	NA	NA	NA
140	WHI-017	-166	-166	-100	100	101	0	0	0	0	0	day 22+	Control	Week 12+	Week 12+	Day 20+	Male	82	White - British	SCLC	Clinical Dx.	NA	NA	NA	NA	NA	IHD, AAA, CVA, OA, HTN	No	Yes	Bard Biocater	NA	NA	NA	5306880	NA	NA	2828544	9571328	NA	NA	NA	NA	NA	4891136	12276736	NA	NA	11813888	NA
141	WHI-022	-75	-75	-75	75	76	0	0	0	0	0	day 22+	Control	Week 04+	Week 04+	Day 20+	Male	76	White - British	Mesothelioma	NA	NA	NA	NA	NA	NA	AF, Rheumatoid Arthritis	No	No	NA	NA	NA	NA	5831168	NA	NA	2043520	9476096	NA	NA	2904320	NA	5018624	43855872	19716096	NA	NA	NA	NA
142	WHI-023	-8	-8	-8	8	9	0	0	0	1	1	day 0 - 21	Dying	Week 02	Week 02	Day 5-9	Male	68	White - British	Radiological Dx	NA	NA	Yes	Yes	NA	NA	NA	No	No	NA	NA	12905472	NA	5895680	NA	10601472	NA	11058176	NA	NA	NA	NA	NA	19668992	16611328	NA	NA	4391168	NA
143	WHI-024	-93	-93	-93	93	94	0	0	0	0	0	day 22+	Control	Week 12+	Week 12+	Day 20+	Female	83	White - British	SCLC	Clinical Dx.	NA	NA	NA	NA	NA	Chronic back pain. Irritable Bowel Syndrome.	No	No	NA	NA	NA	NA	NA	NA	NA	5590528	NA	NA	NA	NA	NA	NA	23384064	21582848	NA	NA	NA	NA
144	WHI-026	-10	-10	-10	10	11	0	0	0	1	1	day 0 - 21	Dying	Week 02	Week 02	Day 10-14	Male	83	White - British	Radiological Dx	NA	NA	NA	NA	NA	NA	Hypothyroidism.	No	Yes	Nil / Conven (conveen?!)	NA	NA	NA	NA	NA	9030656	4569600	NA	NA	6563840	NA	NA	NA	208633856	62894080	36847616	NA	NA	NA
145	WHI-027	-6	-6	-6	6	7	0	0	1	1	1	day 0 - 21	Dying	Week 01	Week 01	Day 5-9	Male	86	White - British	Radiological Dx	NA	NA	Yes	NA	NA	NA	NA	No	No	NA	NA	NA	825536	5120000	NA	11700224	NA	11289600	NA	NA	NA	NA	13631488	36401152	12470272	NA	7057920	NA	NA
146	WHI-100	-75	-75	-75	75	76	0	0	0	0	0	day 22+	Control	Week 04+	Week 04+	Day 20+	Male	54	White - British	NSCLC (Squamous)	NA	NA	Yes	NA	NA	NA	Gout, HTN.	Yes	No	NA	NA	NA	NA	8377856	122896384	NA	NA	29852672	NA	NA	NA	NA	NA	13361152	16169984	NA	NA	NA	NA
147	WHI-101	-7	-7	-7	7	8	0	0	1	1	1	day 0 - 21	Dying	Week 01	Week 01	Day 5-9	Female	72	White - British	NSCLC (Squamous)	NA	NA	NA	NA	NA	NA	Rheumatoid Arthritis, OA / IBS / CKD3	No	No	NA	NA	NA	1037376	NA	NA	8553472	14400512	NA	NA	2926080	NA	NA	7436032	30812160	53612544	NA	NA	NA	7036416
148	WHI-101	-2	-2	-2	2	3	1	1	1	1	1	day 0 - 21	Dying	Week 01	Week 01	Day 0-4	Female	72	White - British	NSCLC (Squamous)	NA	NA	NA	NA	NA	NA	Rheumatoid Arthritis, OA / IBS / CKD3	No	No	NA	NA	NA	NA	5702400	NA	9504768	4565760	NA	NA	NA	NA	104783872	NA	8127232	36868096	NA	NA	NA	NA
149	WHI-102	-1	-1	-1	1	2	1	1	1	1	1	day 0 - 21	Dying	Week 01	Week 01	Day 0-4	Male	54	White - British	NSCLC (Squamous)	NA	NA	Yes	NA	NA	NA	NA	No	No	NA	NA	NA	3506432	NA	NA	12774400	NA	NA	NA	NA	NA	NA	NA	1277952000	43450368	161742848	NA	NA	7570432
150	WHI-109	-143	-143	-100	100	101	0	0	0	0	0	day 22+	Control	Week 12+	Week 12+	Day 20+	Female	78	White - British	NSCLC (Adenocarcinoma)	NA	NA	NA	NA	NA	NA	NA	No	No	NA	NA	NA	1042752	6077440	NA	NA	NA	NA	NA	NA	NA	NA	NA	852230144	109412352	408535040	NA	NA	NA
[truncated: 14 more columns]
