# Supplementary material for: GC-MS Techniques Investigating Potential Biomarkers of Dying in the Last Weeks with Lung Cancer
Source: Int J Mol Sci. 2023 Jan 13;24(2):1591. doi: 10.3390/ijms24021591 (PMC9867309; doi:10.3390/ijms24021591)
Supplement: Supplementary file 1 [file ijms-24-01591-s001.zip › SupplementaryTable9B_Alkali_Adjusteddata_halfmin_PQN_glog_33VOCs_116samples_1sampleperpatient.csv]

	Research.numberminusPS	Day	DayB	DayC	DayD	DayD2	Surv3	Surv5	Surv7	Surv10	Surv15	Surv21	ControlDying	Week	Week2	days5daygroupingto20	Sex	Age	Race	Diagnosis	Diagnosis..Other.	Co.Morbidities..DM..Diabetes.Mellitus..	Co.Morbidities..COPD..Chronic.Obstructive.Pulmonary.Disease..	Co.Morbidities..CKD..Chronic.kidney.disease..	Co.Morbidities..Heart.Failure.	Co.Morbidities..Depression.	Co.Morbidities...Other	Current.Smoker	Catheter.system	Catheter.system..brand.	RT 07.31 propan-2-one	RT 10.44 butan-2-one	RT 10.66 tert-butyl 2,2,2-trifluoroacetate	RT 11.95 methanesulfonyl chloride	RT 12.43 N,N-diethylethanamine	RT 13.82 pentan-2-one	RT 15.79 (methyldisulfanyl)methane	RT 16.64 2-fluoroacetamide	RT 17.50 hexan-3-one	RT 17.54 3-methyl-4-nitrophenol	RT 18.09 hexanal	RT 18.14 4-methylpent-3-en-2-one	RT 19.39 prop-2-enyl 2-methylbutanoate	RT 20.88 heptan-4-one	RT 21.71 heptan-2-one	RT 22.61 (E)-2-methylhept-2-enal	RT 22.68 2-methylheptan-4-one	RT 22.81 cyclohexanone	RT 23.69 3,4-dimethylhexan-2-one
1	A-01	NA	-100	-100	100	101	0	0	0	0	0	day 22+	Control	Week 12+	Week 12+	Day 20+	Male	62	White - British	NSCLC (Squamous)	NA	NA	NA	NA	NA	NA	NA	Yes	No	NA	16.8857950478381	15.3882778470006	13.2050561091253	14.2090650150471	18.5151911858698	15.4014161444151	15.2839082714013	14.4589631655006	14.0803578909108	14.2721046803005	14.8817098416936	15.4745276565415	14.81000600174	18.4005707670291	17.3864277603636	15.2131325188887	14.5784225786336	15.0866903199821	15.5648022346448
4	A-02	-45	-45	-45	45	46	0	0	0	0	0	day 22+	Control	Week 04+	Week 04+	Day 20+	Female	75	White - Irish	Radiological Dx	NA	NA	NA	NA	NA	Yes	MI, Cardiac Arrest, CVA, Angina	Ex smoker	Yes	Brilliant AquaFlate - Zway Foley - Teleflexmedical	19.3537197806801	15.3882778470006	13.2050561091253	14.2090650150471	20.388843491462	18.3206464631335	14.5301843690687	14.4589631655006	14.0803578909108	14.2721046803005	14.8817098416936	15.4745276565415	14.81000600174	21.7057623073785	18.5243907462621	15.2131325188887	14.5784225786336	15.0866903199821	15.5648022346448
5	A-03	-76	-76	-76	76	77	0	0	0	0	0	day 22+	Control	Week 04+	Week 04+	Day 20+	Female	87	White - British	Radiological Dx	NA	Yes	NA	NA	NA	NA	Hypertension	No	No	NA	16.8857950478381	16.8744684912303	14.9209898811543	16.8478755834021	18.5151911858698	17.2028610456888	17.7928525798642	14.4589631655006	14.0803578909108	15.7724861160834	14.8817098416936	15.4745276565415	16.8055305474448	17.907672473278	17.7841431333118	15.2131325188887	14.5784225786336	15.0866903199821	15.5648022346448
7	A-05	-6	-6	-6	6	7	0	0	1	1	1	day 0 - 21	Dying	Week 01	Week 01	Day 5-9	Male	74	White - British	Radiological Dx	Clinical Dx too	NA	Yes	NA	NA	NA	Heart bypass 5 years previous	No	No	NA	16.8857950478381	15.3882778470006	14.6012587974269	16.2130624991038	19.2083383664297	15.4014161444151	14.5301843690687	14.4589631655006	14.0803578909108	14.2721046803005	14.8817098416936	15.4745276565415	14.81000600174	18.83562821865	17.8646144889647	18.5315286403599	14.5784225786336	15.0866903199821	15.5648022346448
8	A-06	-328	-328	-100	100	101	0	0	0	0	0	day 22+	Control	Week 12+	Week 12+	Day 20+	Male	69	White - British	NSCLC (Squamous)	NA	NA	NA	NA	NA	NA	Spina Bifida, Osteoarthritis	Ex smoker	No	NA	16.8857950478381	15.3882778470006	13.2050561091253	14.2090650150471	18.5151911858698	16.5887070954469	16.7193240145367	14.4589631655006	14.0803578909108	14.2721046803005	14.8817098416936	15.4745276565415	14.81000600174	18.3204653693264	17.9664904935608	15.2131325188887	14.5784225786336	15.0866903199821	15.5648022346448
9	A-07	-188	-188	-100	100	101	0	0	0	0	0	day 22+	Control	Week 12+	Week 12+	Day 20+	Male	74	White - British	NSCLC (Adenocarcinoma)	NA	NA	NA	NA	NA	NA	Cirrhosis Pancreatic Insuffiency	Ex smoker	No	NA	16.8857950478381	15.3882778470006	13.2050561091253	14.2090650150471	18.5151911858698	15.4014161444151	14.5301843690687	14.4589631655006	14.0803578909108	14.2721046803005	14.8817098416936	15.4745276565415	14.81000600174	15.7513588270879	16.5340907238796	15.2131325188887	14.5784225786336	15.0866903199821	15.5648022346448
13	A-08	-58	-58	-58	58	59	0	0	0	0	0	day 22+	Control	Week 04+	Week 04+	Day 20+	Male	69	White - British	NSCLC (Adenocarcinoma)	NA	NA	Yes	NA	NA	NA	MIs x2	No	No	NA	18.2449702458728	16.9344426366205	13.2050561091253	14.2090650150471	18.5151911858698	18.681017600771	16.8785933951556	14.4589631655006	15.8420575238896	14.2721046803005	14.8817098416936	15.4745276565415	16.3838559883903	19.6099452049751	19.1571509807685	15.2131325188887	15.2715697591934	15.0866903199821	17.041078818444
14	A-11	NA	-100	-100	100	101	0	0	0	0	0	day 22+	Control	Week 12+	Week 12+	Day 20+	Female	72	White - British	NSCLC (Adenocarcinoma)	NA	NA	NA	NA	NA	NA	Myasthenia gravis Hypothyroidism	Ex smoker	No	NA	16.8857950478381	17.3532768476599	14.6110699120901	14.2090650150471	18.5151911858698	15.4014161444151	14.5301843690687	14.4589631655006	14.0803578909108	14.2721046803005	14.8817098416936	15.4745276565415	14.81000600174	16.6470622870084	16.2593285110035	15.2131325188887	14.5784225786336	15.0866903199821	15.5648022346448
15	A-13	-263	-263	-100	100	101	0	0	0	0	0	day 22+	Control	Week 12+	Week 12+	Day 20+	Male	77	White - British	SCLC	NA	NA	NA	NA	NA	NA	None known	Ex smoker	No	NA	16.8857950478381	15.3882778470006	13.2050561091253	14.2090650150471	18.5151911858698	18.0127216484414	18.5245384349347	14.4589631655006	14.0803578909108	16.1216604893648	14.8817098416936	15.4745276565415	16.9279942241028	18.2222532195886	19.3161591459923	15.2131325188887	16.2464874585138	15.0866903199821	15.5648022346448
16	A-15	NA	-100	-100	100	101	0	0	0	0	0	day 22+	Control	Week 12+	Week 12+	Day 20+	Male	74	White - British	NSCLC (Adenocarcinoma)	NA	NA	NA	NA	NA	NA	NA	No	No	NA	16.8857950478381	15.3882778470006	13.2050561091253	16.9414792015133	19.6121375327092	15.4014161444151	14.5301843690687	14.4589631655006	14.0803578909108	16.0751380443077	14.8817098416936	15.4745276565415	14.81000600174	20.8350811491103	17.5488890778781	19.1010464280894	14.5784225786336	15.0866903199821	15.5648022346448
17	A-16	-27	-27	-27	27	28	0	0	0	0	0	day 22+	Dying	Week 04	Week 04+	Day 20+	Male	73	White - British	NSCLC (Squamous)	NA	Yes	Yes	NA	NA	Yes	Agina	No	No	NA	16.8857950478381	15.3882778470006	13.2050561091253	16.2150626393152	18.5151911858698	16.4340712595205	14.5301843690687	14.4589631655006	14.0803578909108	14.2721046803005	14.8817098416936	15.4745276565415	14.81000600174	21.6741576432398	18.7810409210701	19.0604906056873	14.5784225786336	15.0866903199821	15.5648022346448
18	A-17	-53	-53	-53	53	54	0	0	0	0	0	day 22+	Control	Week 04+	Week 04+	Day 20+	Female	76	White - British	SCLC	NA	NA	NA	NA	NA	NA	Rheumatoid Arthritis (RA), Hypothyroid	No	No	NA	16.8857950478381	15.3882778470006	15.907165215003	14.2090650150471	18.5151911858698	17.3172003050458	15.6821548403841	14.4589631655006	14.0803578909108	14.2721046803005	14.8817098416936	15.4745276565415	14.81000600174	21.5240588430532	18.4345893295786	15.2131325188887	14.5784225786336	15.0866903199821	15.5648022346448
19	A-18	-7	-7	-7	7	8	0	0	1	1	1	day 0 - 21	Dying	Week 01	Week 01	Day 5-9	Male	65	White - British	NSCLC (Squamous)	NA	NA	NA	NA	NA	NA	Barrett's Oesophagus, Seizures, TIA 2016	No	No	NA	18.633164674847	15.3882778470006	13.2050561091253	16.5889309342839	21.8675179052281	15.4014161444151	14.5301843690687	17.8853613144993	14.0803578909108	14.2721046803005	14.8817098416936	17.1995330248677	15.6905910476293	17.2375536828187	17.4711657482327	15.2131325188887	15.6872881191783	15.0866903199821	15.5648022346448
20	A-21	NA	-100	-100	100	101	0	0	0	0	0	day 22+	Control	Week 12+	Week 12+	Day 20+	Female	76	White - British	NSCLC (Squamous)	NA	NA	NA	NA	Yes	NA	Hypertension, Prostate Cancer, Asbestos exposure	Ex smoker	No	NA	18.0675196193134	15.3882778470006	15.6205152539424	14.2090650150471	18.5151911858698	18.2679464472475	16.6730284909894	14.4589631655006	14.0803578909108	16.3600235858443	14.8817098416936	15.4745276565415	14.81000600174	18.2652706046722	18.4597980671457	15.2131325188887	16.5758647425357	15.0866903199821	17.3569622824917
21	A-23	-18	-18	-18	18	19	0	0	0	0	0	day 0 - 21	Dying	Week 03	Week 03	Day 15-19	Male	68	White - British	NSCLC (Adenocarcinoma)	NA	NA	NA	NA	NA	NA	Possible asbestos exposure	No	No	NA	16.8857950478381	15.3882778470006	15.9096909472291	15.2560506507364	18.5151911858698	16.7438304247245	16.8521114169532	14.4589631655006	14.0803578909108	14.2721046803005	14.8817098416936	15.4745276565415	17.0486180702386	19.0502421227268	19.1681512477225	15.2131325188887	16.0790321094529	15.0866903199821	15.5648022346448
22	A-24	NA	-100	-100	100	101	0	0	0	0	0	day 22+	Control	Week 12+	Week 12+	Day 20+	Female	73	White - British	Radiological Dx	NA	NA	Yes	NA	NA	NA	Barrett's Oesophagus Hiatus Hernia	Ex smoker	No	NA	16.8857950478381	15.3882778470006	14.700480680526	16.4267655304562	18.5151911858698	15.4014161444151	14.5301843690687	14.4589631655006	14.0803578909108	14.2721046803005	14.8817098416936	15.4745276565415	14.81000600174	19.134218927701	17.418459069391	18.4274545498394	14.5784225786336	15.0866903199821	15.5648022346448
23	A-27	NA	-100	-100	100	101	0	0	0	0	0	day 22+	Control	Week 12+	Week 12+	Day 20+	Female	62	White - British	NSCLC (Squamous)	NA	NA	NA	NA	NA	NA	Arthritis Hypertension Hypercholesteroamia 2004 Anal CA, Culvarca	Yes	No	NA	16.8857950478381	15.3882778470006	13.2050561091253	14.2090650150471	18.5151911858698	16.6099390468085	16.8248080070792	14.4589631655006	14.0803578909108	14.2721046803005	14.8817098416936	15.4745276565415	14.81000600174	18.2920849000161	18.4793782394649	15.2131325188887	14.5784225786336	15.0866903199821	15.5648022346448
24	A-29	NA	-100	-100	100	101	0	0	0	0	0	day 22+	Control	Week 12+	Week 12+	Day 20+	Female	75	White - British	NSCLC (Adenocarcinoma)	NA	NA	NA	NA	NA	NA	Osteoporosis	No	No	NA	16.7362544199581	15.2387372191207	14.716623708663	14.0595243871672	18.3656505579898	17.4774605677898	17.9460364832875	14.3094225376208	16.6452215405042	14.1225640524206	14.7321692138137	15.3249870286615	17.9549545307653	17.8754548688427	19.1802427070518	15.0635918910088	16.384516319633	14.9371496921022	16.6578419624854
25	A-33	NA	-100	-100	100	101	0	0	0	0	0	day 22+	Control	Week 12+	Week 12+	Day 20+	Male	63	White - British	NSCLC (Squamous)	NA	NA	NA	NA	NA	NA	Stroke MI	Yes	No	NA	16.8857950478381	15.3882778470006	15.590077749966	14.2090650150471	18.5151911858698	16.8219754305773	16.7285983421442	14.4589631655006	14.0803578909108	16.170691137126	14.8817098416936	15.4745276565415	16.5000808508528	17.8867595250179	18.3689838312798	15.2131325188887	14.5784225786336	15.0866903199821	15.5648022346448
26	A-35	NA	-100	-100	100	101	0	0	0	0	0	day 22+	Control	Week 12+	Week 12+	Day 20+	Male	70	White - British	SCLC	None	NA	NA	NA	NA	NA	NA	Yes	No	NA	16.8857950478381	15.3882778470006	13.2050561091253	14.2090650150471	18.5151911858698	15.4014161444151	16.1613696767912	14.4589631655006	14.0803578909108	16.0948253863513	14.8817098416936	15.4745276565415	14.81000600174	18.0397318426321	17.6522250185319	15.2131325188887	14.5784225786336	15.0866903199821	15.5648022346448
27	A-36	-265	-265	-100	100	101	0	0	0	0	0	day 22+	Control	Week 12+	Week 12+	Day 20+	Male	60	White - British	NSCLC (Squamous)	NA	Yes	NA	NA	NA	NA	Asthma	Ex smoker	No	NA	16.8857950478381	15.3882778470006	16.1646494114784	14.2090650150471	18.5151911858698	17.0283856946616	17.3768765893792	14.4589631655006	14.0803578909108	14.2721046803005	14.8817098416936	15.4745276565415	17.1636154135568	18.9869540924971	18.9674676207521	15.2131325188887	16.5287738141192	15.0866903199821	15.5648022346448
28	A-37	-85	-85	-85	85	86	0	0	0	0	0	day 22+	Control	Week 12+	Week 12+	Day 20+	Female	76	White - British	NSCLC (Adenocarcinoma)	NA	NA	NA	NA	NA	NA	Stroke 2 years previous Hypertension	Yes	No	NA	16.8857950478381	15.3882778470006	13.2050561091253	16.3328043688728	18.5151911858698	17.2927006108091	14.5301843690687	17.3336719140178	14.0803578909108	14.2721046803005	14.8817098416936	15.4745276565415	14.81000600174	17.1437667122023	17.0351208330579	15.2131325188887	14.5784225786336	15.0866903199821	15.5648022346448
29	A-38	NA	-100	-100	100	101	0	0	0	0	0	day 22+	Control	Week 12+	Week 12+	Day 20+	Female	76	White - British	NSCLC (Large Cell)	Radiological Dx	NA	Yes	NA	NA	NA	Hyperthyroid Osteoporosis	No	No	NA	16.8857950478381	15.3882778470006	16.0820621731699	14.2090650150471	18.5151911858698	17.6981446283226	17.3239687286207	14.4589631655006	14.0803578909108	14.2721046803005	14.8817098416936	15.4745276565415	14.81000600174	19.5856091728566	18.0512954214449	15.2131325188887	14.5784225786336	15.0866903199821	16.7021134448022
30	A-39	NA	-100	-100	100	101	0	0	0	0	0	day 22+	Control	Week 12+	Week 12+	Day 20+	Female	68	White - British	SCLC	NA	NA	NA	Yes	NA	NA	Pelvic Mass Hypertension Peripheral Vascular Disease	Yes	No	NA	16.8857950478381	15.3882778470006	13.2050561091253	14.2090650150471	18.5151911858698	15.4014161444151	16.2327035177637	14.4589631655006	14.0803578909108	14.2721046803005	16.0601139335911	15.4745276565415	14.81000600174	15.0362507998194	17.8821028984285	15.2131325188887	14.5784225786336	15.0866903199821	15.5648022346448
32	A-40	NA	-100	-100	100	101	0	0	0	0	0	day 22+	Control	Week 12+	Week 12+	Day 20+	Female	75	White - British	SCLC	NA	NA	Yes	NA	NA	NA	Asthma Spondylitis	No	No	NA	16.8857950478381	15.3882778470006	13.2050561091253	16.6883137777941	18.5151911858698	15.4014161444151	14.5301843690687	18.1722735370338	14.0803578909108	14.2721046803005	14.8817098416936	15.4745276565415	14.81000600174	17.9001872027841	16.7619584652511	15.2131325188887	14.5784225786336	15.0866903199821	15.5648022346448
33	A-41	-74	-74	-74	74	75	0	0	0	0	0	day 22+	Control	Week 04+	Week 04+	Day 20+	Male	62	White - British	NSCLC (Adenocarcinoma)	Radiological Dx	NA	NA	NA	NA	Yes	NA	No	No	NA	16.8857950478381	15.3882778470006	13.2050561091253	14.2090650150471	18.5151911858698	17.4342353230855	17.0943962651471	14.4589631655006	14.0803578909108	15.5363095068678	14.8817098416936	15.4745276565415	16.9281764398467	19.201607859419	18.6398982624758	15.2131325188887	16.0585392583818	15.0866903199821	15.5648022346448
34	A-42	-158	-158	-100	100	101	0	0	0	0	0	day 22+	Control	Week 12+	Week 12+	Day 20+	Male	70	White - British	Radiological Dx	Clinical Dx	NA	Yes	NA	NA	NA	NA	No	No	NA	16.8857950478381	15.3882778470006	13.2050561091253	15.1020111027874	18.5151911858698	17.5468792240188	16.9407597770218	14.4589631655006	17.2725043597072	14.2721046803005	14.8817098416936	15.4745276565415	17.3367644186805	17.9206214876281	18.6645282887592	15.2131325188887	16.4962295751732	15.0866903199821	17.131650724745
35	A-45	NA	-100	-100	100	101	0	0	0	0	0	day 22+	Control	Week 12+	Week 12+	Day 20+	Female	73	White - British	NSCLC (Adenocarcinoma)	NA	Yes	Yes	NA	NA	NA	Osteoporosis Breast lump Hypertension	No	No	NA	16.8857950478381	15.3882778470006	15.5061789032163	14.2090650150471	18.5151911858698	15.4014161444151	16.6924737098388	14.4589631655006	14.0803578909108	14.2721046803005	14.8817098416936	15.4745276565415	14.81000600174	19.846328732469	18.3901522557173	15.2131325188887	14.5784225786336	15.0866903199821	15.5648022346448
36	A-46	-336	-336	-100	100	101	0	0	0	0	0	day 22+	Control	Week 12+	Week 12+	Day 20+	Female	51	White - British	SCLC	NA	NA	Yes	NA	NA	Yes	NA	No	No	NA	16.8857950478381	15.3882778470006	13.2050561091253	14.2090650150471	18.5151911858698	17.406560180616	15.5069339051397	14.4589631655006	15.6823923418696	14.2721046803005	16.0228597083984	15.4745276565415	17.2025841332606	17.9323709262272	17.9322374237906	15.2131325188887	17.2464728047779	15.0866903199821	15.5648022346448
37	A-50	-162	-162	-100	100	101	0	0	0	0	0	day 22+	Control	Week 12+	Week 12+	Day 20+	Male	76	White - British	NSCLC (Adenocarcinoma)	Radiological Dx (Right upper labectomy T1aN0M0 Jan 2016)	Yes	NA	NA	NA	NA	NA	Yes	No	NA	16.8857950478381	15.3882778470006	13.2050561091253	14.2090650150471	18.5151911858698	15.4014161444151	14.5301843690687	14.4589631655006	14.0803578909108	14.2721046803005	14.8817098416936	15.4745276565415	16.4801754821431	17.3638802701707	18.9619522016736	15.2131325188887	15.7109523354475	15.0866903199821	15.5648022346448
39	A-51	-3	-3	-3	3	4	1	1	1	1	1	day 0 - 21	Dying	Week 01	Week 01	Day 0-4	Male	74	White - British	NSCLC (Squamous)	NA	NA	Yes	NA	NA	NA	Arrhythmia AF HTN Osteoporosis	No	No	NA	16.8857950478381	15.3882778470006	13.2050561091253	17.1800373162287	18.5151911858698	18.2702343414771	14.5301843690687	17.9501337351027	14.0803578909108	16.1528510246909	14.8817098416936	15.4745276565415	16.190840408643	19.5799713126051	17.6944680759108	15.2131325188887	15.36723799832	15.7814160328351	15.5648022346448
40	A-53	-65	-65	-65	65	66	0	0	0	0	0	day 22+	Control	Week 04+	Week 04+	Day 20+	Female	91	White - British	Radiological Dx	Clinical Dx	NA	NA	NA	NA	NA	PE TIA 9 year ago Glaucoma Previous MI Hiatus Hernia Vocal cord squamous CA 2013 - No recurrence	No	No	NA	16.8857950478381	15.3882778470006	14.9088824731622	14.2090650150471	18.5151911858698	15.4014161444151	16.4457243268874	14.4589631655006	14.0803578909108	14.2721046803005	14.8817098416936	15.4745276565415	16.6761980657506	16.5131688160504	17.4936186082369	15.2131325188887	16.0522703289142	15.0866903199821	15.5648022346448
41	A-56	-9	-9	-9	9	10	0	0	0	1	1	day 0 - 21	Dying	Week 02	Week 02	Day 5-9	Male	78	White - British	Radiological Dx	NA	Yes	Yes	NA	Yes	NA	AF Parkinsons	No	No	NA	18.3879538951465	15.3882778470006	13.2050561091253	14.2090650150471	18.5151911858698	15.4014161444151	16.88612764471	14.4589631655006	14.0803578909108	14.2721046803005	14.8817098416936	15.4745276565415	14.81000600174	19.1350212705852	18.1263934382315	15.2131325188887	14.5784225786336	15.0866903199821	15.5648022346448
42	A-57	-3	-3	-3	3	4	1	1	1	1	1	day 0 - 21	Dying	Week 01	Week 01	Day 0-4	Female	74	White - British	NSCLC (Adenocarcinoma)	NA	NA	NA	NA	NA	NA	Emphysema	No	Yes	Cath : PTFE AquaFlate (Coated latex)	21.0910598922106	15.3882778470006	15.791758124231	14.2090650150471	18.5151911858698	18.2331822901207	14.5301843690687	14.4589631655006	14.0803578909108	16.1287775953052	14.8817098416936	17.3559531108172	14.81000600174	19.7947742565028	18.2780120530741	16.3347439134816	14.5784225786336	15.0866903199821	15.5648022346448
43	A-58	-77	-77	-77	77	78	0	0	0	0	0	day 22+	Control	Week 04+	Week 04+	Day 20+	Male	88	White - British	Radiological Dx	Clinical Dx	Yes	Yes	NA	NA	NA	Hypertension Ischaemic Heart Disease Benign Prostate Hypertrophy	No	No	NA	16.8857950478381	15.3882778470006	15.1899914135987	14.2090650150471	18.5151911858698	15.4014161444151	16.2072721490474	14.4589631655006	14.0803578909108	14.2721046803005	14.8817098416936	15.4745276565415	14.81000600174	19.1109951158961	17.9328380444499	19.2671330812714	14.5784225786336	15.0866903199821	15.5648022346448
44	A-61	NA	-100	-100	100	101	0	0	0	0	0	day 22+	Control	Week 12+	Week 12+	Day 20+	Female	71	White - British	NSCLC (Squamous)	NA	NA	Yes	NA	NA	NA	Arthritis of spine	No	No	NA	16.8857950478381	18.3424088408119	14.6914591801552	14.2090650150471	18.5151911858698	15.4014161444151	14.5301843690687	14.4589631655006	14.0803578909108	15.2738353059801	14.8817098416936	15.4745276565415	15.9235939767839	18.0755340649061	17.8204402753624	15.2131325188887	15.3612535400048	15.0866903199821	15.5648022346448
45	A-62	-12	-12	-12	12	13	0	0	0	0	1	day 0 - 21	Dying	Week 02	Week 02	Day 10-14	Male	79	White - British	Other	not circled	NA	Yes	NA	NA	NA	PE, IHD, PPM	No	No	NA	16.8857950478381	15.3882778470006	13.2050561091253	15.078144646255	18.5151911858698	15.4014161444151	17.1989772763296	14.4589631655006	14.0803578909108	15.846366714506	14.8817098416936	15.4745276565415	14.81000600174	18.9417728466113	18.8362231187514	16.6783055480902	14.5784225786336	15.0866903199821	15.5648022346448
46	A-65	NA	-100	-100	100	101	0	0	0	0	0	day 22+	Control	Week 12+	Week 12+	Day 20+	Female	82	White - British	Radiological Dx	NA	NA	Yes	NA	NA	NA	Osteoporosis	No	No	NA	16.8857950478381	15.3882778470006	16.2154343174463	14.2090650150471	18.5151911858698	15.4014161444151	14.5301843690687	14.4589631655006	14.0803578909108	14.2721046803005	14.8817098416936	15.4745276565415	14.81000600174	21.5867824716382	18.9745077405475	19.0920867282048	14.5784225786336	15.0866903199821	15.5648022346448
47	A-66	-32	-32	-32	32	33	0	0	0	0	0	day 22+	Control	Week 04+	Week 04+	Day 20+	Male	70	White - British	NSCLC (Adenocarcinoma)	NA	NA	NA	NA	NA	NA	NA	No	No	NA	18.1961410184404	16.9213205237836	13.2050561091253	14.2090650150471	18.5151911858698	19.5167477160489	16.7550499749073	14.4589631655006	16.1258860270254	14.2721046803005	14.8817098416936	15.4745276565415	16.7287095582929	21.263105928423	19.0552057764064	15.2131325188887	14.5784225786336	15.0866903199821	16.9693154106347
49	A-67	-15	-15	-15	15	16	0	0	0	0	1	day 0 - 21	Dying	Week 03	Week 03	Day 15-19	Male	75	White - British	NSCLC (Adenocarcinoma)	NA	NA	Yes	NA	NA	NA	NA	No	No	NA	16.456692720632	16.2809738487828	12.7759537819239	15.8381082597639	18.0860888586637	17.7399102802037	16.6024101699702	14.0298608382949	15.2624304139716	15.4228921657874	15.6345320693056	15.0454253293354	16.0034372810073	19.2327445265767	18.3764876667512	14.7840301916827	14.1493202514278	14.6575879927762	15.9610141973423
50	C-01	-123	-123	-100	100	101	0	0	0	0	0	day 22+	Control	Week 12+	Week 12+	Day 20+	Male	69	White - British	NSCLC (Adenocarcinoma)	NA	NA	Yes	NA	NA	NA	High Cholesterol	No	No	NA	16.8857950478381	15.3882778470006	13.2050561091253	16.592664842147	18.5151911858698	16.6378489838682	16.6836712439218	14.4589631655006	14.0803578909108	14.2721046803005	14.8817098416936	15.4745276565415	16.4262389573068	16.6794744552952	18.6728387629772	15.2131325188887	15.6846852861436	15.0866903199821	15.5648022346448
51	C-02	-177	-177	-100	100	101	0	0	0	0	0	day 22+	Control	Week 12+	Week 12+	Day 20+	Male	69	White - British	SCLC	NA	NA	NA	NA	NA	NA	Arthritis	No	No	NA	16.8857950478381	15.3882778470006	13.2050561091253	16.9245258014946	18.5151911858698	17.3744890500299	16.1646982813623	14.4589631655006	14.0803578909108	14.2721046803005	16.8520131127014	15.4745276565415	16.0547826186025	17.5322479511961	20.0401742965459	15.2131325188887	14.5784225786336	15.0866903199821	16.5552123860031
52	C-03	NA	-100	-100	100	101	0	0	0	0	0	day 22+	Control	Week 12+	Week 12+	Day 20+	Male	52	White - British	NSCLC (Adenocarcinoma)	NA	NA	NA	NA	NA	NA	NA	Yes	No	NA	16.8857950478381	15.3882778470006	15.1332005435515	14.2090650150471	18.5151911858698	16.3487043883038	16.0235352699846	14.4589631655006	14.0803578909108	14.2721046803005	14.8817098416936	15.4745276565415	14.81000600174	16.9276296929769	19.114071094944	15.2131325188887	14.5784225786336	15.0866903199821	15.5648022346448
56	C-04	-1	-1	-1	1	2	1	1	1	1	1	day 0 - 21	Dying	Week 01	Week 01	Day 0-4	Female	70	White - British	SCLC	NA	NA	Yes	NA	NA	NA	Pleurisy, Spondylitis	Yes	No	NA	18.324351677259	15.3882778470006	13.2050561091253	14.2090650150471	18.5151911858698	17.0706636914947	14.5301843690687	14.4589631655006	14.0803578909108	14.2721046803005	14.8817098416936	15.4745276565415	14.81000600174	17.0768854087492	18.0091737402972	17.6918821782024	14.5784225786336	19.8117941945851	15.5648022346448
57	C-05	NA	-100	-100	100	101	0	0	0	0	0	day 22+	Control	Week 12+	Week 12+	Day 20+	Female	49	White - British	Other	NSCLC - Metastatic	NA	NA	NA	NA	Yes	NA	No	No	NA	16.8857950478381	15.3882778470006	13.2050561091253	16.4595019806118	18.5151911858698	15.4014161444151	15.5505896167376	14.4589631655006	14.0803578909108	15.7047015916319	14.8817098416936	15.4745276565415	14.81000600174	19.0748176212213	18.6178126178926	17.6982289880325	15.7163994316578	15.0866903199821	15.5648022346448
58	C-06	NA	-100	-100	100	101	0	0	0	0	0	day 22+	Control	Week 12+	Week 12+	Day 20+	Male	86	White - British	NSCLC (Squamous)	NA	NA	NA	NA	NA	NA	Liposarcoma 2007, High BP HTN, High Cholesterol, CKD2	Ex smoker	No	NA	16.8857950478381	15.3882778470006	13.2050561091253	14.2090650150471	18.5151911858698	15.4014161444151	14.5301843690687	14.4589631655006	14.0803578909108	15.5115458950549	14.8817098416936	15.4745276565415	14.81000600174	15.7293979803793	16.459974957281	15.2131325188887	14.5784225786336	15.0866903199821	15.5648022346448
59	C-07	-90	-90	-90	90	91	0	0	0	0	0	day 22+	Control	Week 12+	Week 12+	Day 20+	Male	82	White - British	Other	Now primary lung 2017	NA	Yes	NA	NA	NA	NA	No	No	NA	16.8857950478381	15.3882778470006	14.4600051648891	14.2090650150471	18.5151911858698	17.6407206830647	17.4190168561078	14.4589631655006	16.2397552519056	14.2721046803005	14.8817098416936	15.4745276565415	17.4410769797224	19.395653521239	17.9169001125157	15.2131325188887	16.4952819905654	15.0866903199821	15.5648022346448
60	C-08	-28	-28	-28	28	29	0	0	0	0	0	day 22+	Dying	Week 04	Week 04+	Day 20+	Female	67	White - British	NSCLC (Adenocarcinoma)	NA	Yes	Yes	NA	Yes	NA	NA	Yes	No	NA	16.8857950478381	15.3882778470006	15.6519323183251	14.2090650150471	18.5151911858698	17.4091540695182	16.5761886291782	14.4589631655006	14.0803578909108	14.2721046803005	14.8817098416936	15.4745276565415	14.81000600174	20.2172593026933	18.283852861012	17.0343838228292	14.5784225786336	15.0866903199821	15.5648022346448
61	C-09	-120	-120	-100	100	101	0	0	0	0	0	day 22+	Control	Week 12+	Week 12+	Day 20+	Female	60	White - British	NSCLC (Adenocarcinoma)	NA	Yes	NA	NA	NA	NA	Psoriasis, Hypothyroidism, Mild LV dysfunction	No	No	NA	16.8857950478381	15.3882778470006	13.2050561091253	16.4234887530755	18.5151911858698	15.4014161444151	14.5301843690687	14.4589631655006	14.0803578909108	14.2721046803005	15.6467778786047	15.4745276565415	14.81000600174	16.1540371471982	17.3841206881671	15.2131325188887	14.5784225786336	15.0866903199821	15.5648022346448
62	C-10	NA	-100	-100	100	101	0	0	0	0	0	day 22+	Control	Week 12+	Week 12+	Day 20+	Female	65	White - British	NSCLC (Adenocarcinoma)	NA	NA	NA	NA	NA	NA	High BP, High Cholesterol	No	No	NA	16.8857950478381	15.3882778470006	13.2050561091253	14.2090650150471	18.5151911858698	16.578485212808	14.5301843690687	14.4589631655006	14.0803578909108	14.2721046803005	14.8817098416936	15.4745276565415	14.81000600174	18.4441572417651	16.9153404700824	15.2131325188887	14.5784225786336	15.0866903199821	15.5648022346448
63	C-12	-110	-110	-100	100	101	0	0	0	0	0	day 22+	Control	Week 12+	Week 12+	Day 20+	Female	59	White - British	NSCLC (Adenocarcinoma)	Dx w 1/6/17	NA	NA	NA	NA	NA	None of note	No	No	NA	16.8857950478381	15.3882778470006	14.7086358305558	14.2090650150471	18.5151911858698	15.4014161444151	14.5301843690687	14.4589631655006	14.0803578909108	14.2721046803005	14.8817098416936	15.4745276565415	14.81000600174	21.6290956436363	18.8505554717667	20.189093084354	14.5784225786336	15.0866903199821	15.5648022346448
64	C-13	NA	-100	-100	100	101	0	0	0	0	0	day 22+	Control	Week 12+	Week 12+	Day 20+	Male	75	White - British	NSCLC (Squamous)	NA	Yes	Yes	Yes	NA	NA	Type 2 diabetes	No	No	NA	16.8857950478381	15.3882778470006	13.2050561091253	14.2090650150471	18.5151911858698	17.0306083751404	16.2309213526474	14.4589631655006	15.8778466317412	14.2721046803005	16.1016670372712	15.4745276565415	18.2983999284321	18.9576040571161	18.4071522045398	15.2131325188887	18.131547806171	15.0866903199821	15.5648022346448
65	C-14	-9	-9	-9	9	10	0	0	0	1	1	day 0 - 21	Dying	Week 02	Week 02	Day 5-9	Male	66	White - British	NSCLC (Adenocarcinoma)	NA	NA	NA	NA	NA	NA	None	No	No	NA	16.8857950478381	15.3882778470006	13.2050561091253	16.4461301036788	20.0796744550021	15.4014161444151	14.5301843690687	18.0039679774254	14.0803578909108	14.2721046803005	14.8817098416936	15.4745276565415	14.81000600174	20.4224703178612	18.9145508885665	18.2925506011375	14.5784225786336	15.0866903199821	15.5648022346448
66	C-15	NA	-100	-100	100	101	0	0	0	0	0	day 22+	Control	Week 12+	Week 12+	Day 20+	Male	52	White - British	NSCLC (Adenocarcinoma)	NA	NA	NA	NA	NA	NA	None	No	No	NA	16.8857950478381	15.3882778470006	13.2050561091253	14.2090650150471	18.5151911858698	17.0099205605232	15.7204463199358	14.4589631655006	14.0803578909108	16.1711282319097	14.8817098416936	15.4745276565415	14.81000600174	18.629980170066	18.7537625538526	15.2131325188887	14.5784225786336	15.0866903199821	15.5648022346448
67	C-16	-63	-63	-63	63	64	0	0	0	0	0	day 22+	Control	Week 04+	Week 04+	Day 20+	Female	65	White - British	SCLC	NA	NA	Yes	NA	NA	NA	NA	No	Yes	Careline	16.8857950478381	15.3882778470006	13.2050561091253	16.5240086587444	18.5151911858698	15.4014161444151	14.5301843690687	14.4589631655006	14.0803578909108	14.2721046803005	14.8817098416936	15.4745276565415	14.81000600174	21.0744080893348	18.4701429869881	19.0362644875723	14.5784225786336	18.8041953324944	15.5648022346448
68	C-17	-8	-8	-8	8	9	0	0	0	1	1	day 0 - 21	Dying	Week 02	Week 02	Day 5-9	Female	58	White - British	SCLC	NA	NA	NA	NA	NA	NA	NA	Yes	No	NA	17.578942228398	15.3882778470006	13.2050561091253	14.2090650150471	18.5151911858698	15.4014161444151	14.5301843690687	14.4589631655006	14.0803578909108	14.2721046803005	14.8817098416936	15.4745276565415	14.81000600174	18.9970402333362	17.0850174419907	15.2131325188887	14.5784225786336	17.1747831149903	15.5648022346448
69	C-18	NA	-100	-100	100	101	0	0	0	0	0	day 22+	Control	Week 12+	Week 12+	Day 20+	Female	68	White - British	SCLC	NA	NA	NA	NA	NA	NA	Hypertension, High cholesterol, Reflux	Ex smoker	No	NA	16.8857950478381	15.3882778470006	13.2050561091253	17.3734974204681	18.5151911858698	15.4014161444151	14.5301843690687	14.4589631655006	14.0803578909108	16.3436912335851	15.8756958830384	15.4745276565415	16.8421335618836	17.1029232997213	17.5769443207788	15.2131325188887	14.5784225786336	15.0866903199821	15.5648022346448
70	C-19	-66	-66	-66	66	67	0	0	0	0	0	day 22+	Control	Week 04+	Week 04+	Day 20+	Female	68	White - British	NSCLC (Adenocarcinoma)	NA	Yes	NA	NA	NA	NA	NA	No	No	NA	16.8857950478381	15.3882778470006	13.2050561091253	14.2090650150471	18.5151911858698	15.4014161444151	14.5301843690687	14.4589631655006	14.0803578909108	14.2721046803005	15.690276952613	15.4745276565415	14.81000600174	17.8852913526285	17.7989348815751	15.2131325188887	14.5784225786336	15.0866903199821	15.5648022346448
71	C-20	-51	-51	-51	51	52	0	0	0	0	0	day 22+	Control	Week 04+	Week 04+	Day 20+	Female	85	White - British	NSCLC (Adenocarcinoma)	NA	NA	Yes	Yes	NA	NA	PPM-LBOB	Ex smoker	No	NA	16.8857950478381	15.3882778470006	13.2050561091253	16.5082592186631	18.5151911858698	17.9939452567271	14.5301843690687	17.5812680868098	16.0213944240965	14.2721046803005	14.8817098416936	15.4745276565415	17.3949750660923	19.893178048701	18.5013067645428	15.2131325188887	16.6016076302289	15.0866903199821	16.2579494152047
72	MC-01	-19	-19	-19	19	20	0	0	0	0	0	day 0 - 21	Dying	Week 03	Week 03	Day 15-19	Female	62	White - British	NSCLC (Adenocarcinoma)	NA	NA	Yes	NA	NA	NA	SLE	No	No	NA	16.8857950478381	15.3882778470006	13.2050561091253	16.4508765113974	18.5151911858698	17.7457147985111	16.6603678474035	14.4589631655006	14.0803578909108	14.2721046803005	15.9414081132309	15.4745276565415	14.81000600174	20.0902828239748	19.3160587695806	15.2131325188887	14.5784225786336	15.0866903199821	15.5648022346448
73	MC-03	-116	-116	-100	100	101	0	0	0	0	0	day 22+	Control	Week 12+	Week 12+	Day 20+	Male	87	White - British	Radiological Dx	NA	NA	Yes	NA	NA	NA	RA	No	Yes	Foley	16.8857950478381	15.3882778470006	13.2050561091253	14.2090650150471	18.5151911858698	15.4014161444151	16.1145951312821	14.4589631655006	14.0803578909108	14.2721046803005	14.8817098416936	15.4745276565415	14.81000600174	18.5726145683704	17.81433755888	15.2131325188887	14.5784225786336	19.0831727390623	15.5648022346448
76	MC-04	-23	-23	-23	23	24	0	0	0	0	0	day 22+	Dying	Week 04	Week 04+	Day 20+	Female	65	White - British	NSCLC (Adenocarcinoma)	NA	NA	Yes	NA	NA	NA	NA	Yes	Yes	Foley	16.8857950478381	15.3882778470006	14.5055810102465	14.2090650150471	18.5151911858698	16.094563324975	14.5301843690687	14.4589631655006	14.0803578909108	14.2721046803005	15.7672641721022	15.4745276565415	14.81000600174	20.9184721344705	19.414933734096	18.0035329381097	14.5784225786336	15.0866903199821	15.5648022346448
81	MC-05	0	0	0	0	1	1	1	1	1	1	day 0 - 21	Dying	Week 01	Week 01	Day 0-4	Female	81	White - British	SCLC	NA	NA	NA	Yes	NA	NA	NA	No	No	NA	21.1230268998761	17.0160301330279	13.2050561091253	14.2090650150471	18.5151911858698	18.7871355487695	15.6908265541657	14.4589631655006	14.0803578909108	14.2721046803005	14.8817098416936	15.4745276565415	16.5609171713878	20.9197652380989	18.6797539372428	16.8803150598564	14.5784225786336	17.5107569003604	16.6840201825703
83	MC-06	-2	-2	-2	2	3	1	1	1	1	1	day 0 - 21	Dying	Week 01	Week 01	Day 0-4	Male	66	White - British	SCLC	NA	NA	Yes	NA	NA	NA	NA	No	No	NA	16.8857950478381	15.3882778470006	13.2050561091253	14.2090650150471	18.5151911858698	15.4014161444151	16.6555934291673	14.4589631655006	14.0803578909108	14.2721046803005	14.8817098416936	15.4745276565415	14.81000600174	18.581442482494	17.9204188602254	15.2131325188887	14.5784225786336	15.0866903199821	15.5648022346448
84	MC-07	-14	-14	-14	14	15	0	0	0	0	1	day 0 - 21	Dying	Week 02	Week 02	Day 10-14	Female	53	White - British	NSCLC (Adenocarcinoma)	NA	NA	NA	NA	NA	NA	DVT, Previous Breast Cancerm Hypothyroidism, Alcoholic cirrhosis of liver	Yes	No	NA	16.8857950478381	15.3882778470006	13.2050561091253	16.2731474104057	18.5151911858698	15.4014161444151	16.1159301078615	14.4589631655006	14.0803578909108	15.9644781622927	14.8817098416936	15.4745276565415	14.81000600174	17.218247021299	19.5278553114661	15.2131325188887	14.5784225786336	15.0866903199821	15.5648022346448
86	MC-08	-21	-21	-21	21	22	0	0	0	0	0	day 0 - 21	Dying	Week 03	Week 03	Day 20+	Male	70	White - British	NSCLC (Squamous)	NA	Yes	NA	NA	Yes	NA	TIA, AF	No	No	NA	16.8857950478381	15.3882778470006	15.1706361815921	14.2090650150471	18.5151911858698	16.9603577675299	16.1636715119285	14.4589631655006	14.0803578909108	14.2721046803005	14.8817098416936	15.4745276565415	14.81000600174	21.5970102084357	18.9513112538355	19.4256664268098	14.5784225786336	15.0866903199821	15.5648022346448
87	MC-09	-139	-139	-100	100	101	0	0	0	0	0	day 22+	Control	Week 12+	Week 12+	Day 20+	Male	47	White - British	SCLC	NA	NA	Yes	NA	NA	NA	NA	Yes	No	NA	16.8857950478381	15.3882778470006	13.2050561091253	16.8751411477684	18.5151911858698	15.4014161444151	14.5301843690687	18.30990541685	14.0803578909108	15.832565927208	14.8817098416936	15.4745276565415	14.81000600174	21.3028700679664	18.0634296340619	18.6647850281701	14.5784225786336	15.0866903199821	15.5648022346448
90	MC-10	-11	-11	-11	11	12	0	0	0	0	1	day 0 - 21	Dying	Week 02	Week 02	Day 10-14	Female	65	White - British	NSCLC (Adenocarcinoma)	NA	NA	Yes	NA	NA	NA	NA	Yes	No	NA	16.8857950478381	15.3882778470006	15.5093837320504	14.2090650150471	18.5151911858698	15.4014161444151	16.3586559267413	14.4589631655006	14.0803578909108	16.0959252948032	14.8817098416936	15.4745276565415	14.81000600174	19.5036309669556	18.2644089895694	18.0822215105599	14.5784225786336	15.0866903199821	15.5648022346448
91	MC-12	-19	-19	-19	19	20	0	0	0	0	0	day 0 - 21	Dying	Week 03	Week 03	Day 15-19	Female	66	White - British	NSCLC (Adenocarcinoma)	NA	NA	NA	NA	NA	NA	NA	No	No	NA	16.8857950478381	15.3882778470006	13.2050561091253	14.2090650150471	18.5151911858698	17.9821078104638	17.8281370543282	14.4589631655006	15.3351602962189	14.2721046803005	14.8817098416936	15.4745276565415	16.4613562231762	20.7578985644479	18.0137989528225	15.2131325188887	14.5784225786336	15.0866903199821	15.5648022346448
92	MC-13	-21	-21	-21	21	22	0	0	0	0	0	day 0 - 21	Dying	Week 03	Week 03	Day 20+	Female	81	White - British	NSCLC (Adenocarcinoma)	NA	NA	NA	NA	NA	NA	Osteoarthritis, Essential Hypertension	Ex smoker	No	NA	16.8857950478381	15.3882778470006	13.2050561091253	17.2081767186936	18.5151911858698	18.7813265455901	14.5301843690687	16.5969559439144	14.0803578909108	14.2721046803005	14.8817098416936	15.4745276565415	16.2814871596481	20.0008056453758	19.1378244119369	15.2131325188887	14.5784225786336	15.0866903199821	15.5648022346448
93	MC-14	-95	-95	-95	95	96	0	0	0	0	0	day 22+	Control	Week 12+	Week 12+	Day 20+	Male	49	White - British	NSCLC (Adenocarcinoma)	NA	NA	NA	NA	NA	NA	Emphysema, Suicidal ideation, pseudomeningocoele	No	No	NA	16.8857950478381	15.3882778470006	13.2050561091253	14.2090650150471	18.5151911858698	16.8728330105637	14.5301843690687	14.4589631655006	14.0803578909108	14.2721046803005	14.8817098416936	15.4745276565415	14.81000600174	21.5724762352664	18.4931112413603	19.7017667556143	14.5784225786336	15.0866903199821	15.5648022346448
95	MC-15	-145	-145	-100	100	101	0	0	0	0	0	day 22+	Control	Week 12+	Week 12+	Day 20+	Male	65	White - British	NSCLC (Squamous)	NA	NA	NA	NA	NA	Yes	NA	Yes	No	NA	16.8857950478381	15.3882778470006	14.1991716773884	16.3090200965595	18.5151911858698	17.5642938094572	16.4097378716617	16.7382281691758	15.7300774564539	14.2721046803005	14.8817098416936	15.4745276565415	17.285142859932	20.1578059333851	17.9991408865683	15.2131325188887	16.7867140455076	15.0866903199821	15.5648022346448
96	MC-16	-167	-167	-100	100	101	0	0	0	0	0	day 22+	Control	Week 12+	Week 12+	Day 20+	Male	57	White - British	NSCLC (Squamous)	NA	NA	NA	NA	NA	NA	NA	Yes	No	NA	16.8857950478381	15.3882778470006	13.2050561091253	14.2090650150471	18.5151911858698	16.7079211249649	16.4599022061988	14.4589631655006	14.0803578909108	15.7863507827026	14.8817098416936	15.4745276565415	14.81000600174	18.5258666523672	17.6021002186039	15.2131325188887	14.5784225786336	15.0866903199821	15.5648022346448
97	MC-18	-8	-8	-8	8	9	0	0	0	1	1	day 0 - 21	Dying	Week 02	Week 02	Day 5-9	Male	81	White - British	Radiological Dx	NA	NA	NA	NA	NA	NA	Transient Ischaemic attack, endarterectomy of carotid artery, pacemaker, peripheral vascular disease	No	Yes	Convene	16.8857950478381	15.3882778470006	13.2050561091253	14.2090650150471	18.5151911858698	16.9445309945649	15.8133081106036	14.4589631655006	14.0803578909108	14.2721046803005	14.8817098416936	15.4745276565415	14.81000600174	18.2743204401922	17.4517113374418	15.2131325188887	15.7951582833473	18.5273403833834	15.5648022346448
99	R-01	-20	-20	-20	20	21	0	0	0	0	0	day 0 - 21	Dying	Week 03	Week 03	Day 20+	Female	85	White - British	SCLC	NA	NA	Yes	NA	Yes	NA	AF	No	No	NA	16.8857950478381	15.3882778470006	14.413661109558	16.5170242425128	18.5151911858698	15.4014161444151	15.9578893394147	17.2413573642923	14.0803578909108	14.2721046803005	14.8817098416936	15.4745276565415	14.81000600174	17.948197498999	16.9250742475778	15.2131325188887	14.5784225786336	15.0866903199821	15.5648022346448
102	R-02	-2	-2	-2	2	3	1	1	1	1	1	day 0 - 21	Dying	Week 01	Week 01	Day 0-4	Male	68	White - British	NSCLC (Adenocarcinoma)	NA	Yes	NA	NA	NA	NA	Type 2 DM	No	No	NA	19.0051095999409	16.9509630338919	13.2050561091253	14.2090650150471	18.5151911858698	18.7812123055717	14.5301843690687	14.4589631655006	14.0803578909108	14.2721046803005	14.8817098416936	15.4745276565415	16.4651991746482	19.540767046685	18.2491606725085	15.2131325188887	14.5784225786336	15.0866903199821	16.803778240652
103	R-05	-12	-12	-12	12	13	0	0	0	0	1	day 0 - 21	Dying	Week 02	Week 02	Day 10-14	Female	79	White - British	Other	Unknown primary	NA	NA	NA	NA	NA	NA	No	No	NA	16.8857950478381	15.3882778470006	15.5017317179524	14.2090650150471	18.5151911858698	17.742895285627	16.2744619316711	14.4589631655006	14.0803578909108	14.2721046803005	14.8817098416936	15.4745276565415	14.81000600174	19.4542803439721	18.3620585958465	15.2131325188887	14.5784225786336	15.0866903199821	15.5648022346448
104	R-07	-33	-33	-33	33	34	0	0	0	0	0	day 22+	Control	Week 04+	Week 04+	Day 20+	Female	77	White - British	NSCLC (Squamous)	NA	Yes	Yes	NA	NA	NA	Type 2 DM Pancreatectomy for gallstone pancreatitis	Ex smoker	No	NA	16.8857950478381	15.3882778470006	14.9570290676429	14.2090650150471	18.5151911858698	17.0672608472346	15.9444581979477	14.4589631655006	14.0803578909108	15.9531908186332	14.8817098416936	15.4745276565415	16.5804863754408	17.7633367511449	17.5261546349703	15.2131325188887	14.5784225786336	15.0866903199821	15.5648022346448
105	R-09	-5	-5	-5	5	6	0	1	1	1	1	day 0 - 21	Dying	Week 01	Week 01	Day 5-9	Male	81	White - British	Other	Unknown - bronchoscopy showed malignant cells but pt refused further diagnostic tests	NA	NA	NA	NA	NA	AAA	Yes	No	NA	16.8857950478381	15.3882778470006	14.5873358232157	14.2090650150471	18.5151911858698	15.4014161444151	15.3946311085232	14.4589631655006	14.0803578909108	14.2721046803005	15.8812912131862	15.4745276565415	14.81000600174	17.6785933719695	17.6761816567609	15.2131325188887	14.5784225786336	15.0866903199821	15.5648022346448
106	R-10	-11	-11	-11	11	12	0	0	0	0	1	day 0 - 21	Dying	Week 02	Week 02	Day 10-14	Male	87	White - British	NSCLC (Squamous)	T3N2 ono	NA	Yes	NA	NA	NA	NA	No	Yes	Unknown	16.8857950478381	15.3882778470006	14.7548175713415	16.6525978005416	18.5151911858698	16.7262599412122	14.5301843690687	17.7550827360299	16.100886010963	15.1889871209736	14.8817098416936	15.4745276565415	16.9082098198752	19.5683913651742	17.4697356253692	15.2131325188887	15.8491845627309	15.0866903199821	15.5648022346448
108	R-11	-19	-19	-19	19	20	0	0	0	0	0	day 0 - 21	Dying	Week 03	Week 03	Day 15-19	Female	84	White - British	Other	Lymphangitic carcinomatosis	NA	Yes	NA	Yes	NA	Hypothyroidism	No	No	BLANK	16.8857950478381	15.3882778470006	13.2050561091253	14.2090650150471	18.5151911858698	15.4014161444151	14.5301843690687	14.4589631655006	14.0803578909108	14.2721046803005	14.8817098416936	15.4745276565415	14.81000600174	17.863828493926	17.1349898737682	15.2131325188887	14.5784225786336	15.0866903199821	15.5648022346448
109	R-12	-38	-38	-38	38	39	0	0	0	0	0	day 22+	Control	Week 04+	Week 04+	Day 20+	Male	69	White - British	Other	Not documented in notes /ICE/EPRO	Yes	Yes	NA	NA	NA	Type 2 DM	No	No	NA	17.6593979243767	16.7830342852707	13.2050561091253	14.2090650150471	18.5151911858698	17.1458207035348	16.3701024617094	14.4589631655006	14.0803578909108	14.2721046803005	14.8817098416936	15.4745276565415	14.81000600174	18.5647724991446	18.088407805922	15.2131325188887	14.5784225786336	15.0866903199821	15.5648022346448
110	R-13	-394	-394	-100	100	101	0	0	0	0	0	day 22+	Control	Week 12+	Week 12+	Day 20+	Male	68	White - British	SCLC	NA	NA	NA	NA	NA	NA	Hypoadrenalism Hyperthyroidism Left lower lobe CAP on admission (Community-Acquired Pneumonia)	No	No	NA	16.8857950478381	15.3882778470006	13.2050561091253	16.5681577632632	18.5151911858698	17.5681442257271	14.5301843690687	17.13743151606	14.0803578909108	15.0140285116073	16.9074660489223	15.4745276565415	16.3221317316989	17.4454855100072	19.5831529235406	15.2131325188887	14.5784225786336	15.0866903199821	15.5648022346448
111	R-15	-219	-219	-100	100	101	0	0	0	0	0	day 22+	Control	Week 12+	Week 12+	Day 20+	Male	65	White - British	NSCLC (Adenocarcinoma)	NA	NA	NA	NA	NA	NA	NA	Yes	No	NA	16.8857950478381	16.7933036828667	13.2050561091253	16.9246172300661	18.5151911858698	16.7130176873303	14.5301843690687	17.3319699928678	14.0803578909108	15.9385937950687	15.9576489259023	15.4745276565415	17.4003299837534	18.7825823251946	18.3775734735104	15.2131325188887	16.417813798378	15.0866903199821	15.5648022346448
112	R-16	-51	-51	-51	51	52	0	0	0	0	0	day 22+	Control	Week 04+	Week 04+	Day 20+	Male	84	White - British	NSCLC (Adenocarcinoma)	NA	NA	NA	NA	NA	NA	NA	Ex smoker	Yes	?? not sure if catheterised or not?	16.8857950478381	18.1295769306836	13.2050561091253	16.3613090879697	18.5151911858698	17.9703856199264	14.5301843690687	16.9019635869161	14.0803578909108	14.2721046803005	14.8817098416936	15.4745276565415	14.81000600174	16.5893465020994	17.5039675228422	15.2131325188887	14.5784225786336	18.8858470923974	15.5648022346448
113	R-18	-14	-14	-14	14	15	0	0	0	0	1	day 0 - 21	Dying	Week 02	Week 02	Day 10-14	Male	54	White - British	NSCLC (Adenocarcinoma)	NA	NA	Yes	NA	NA	NA	Schizophrenia	Ex smoker	No	???	16.8857950478381	15.3882778470006	13.2050561091253	14.2090650150471	18.5151911858698	15.4014161444151	14.5301843690687	14.4589631655006	14.0803578909108	14.9652518608601	14.8817098416936	15.4745276565415	16.9869076144076	19.7279055770391	17.2387564091431	15.2131325188887	15.8815507006999	15.0866903199821	15.5648022346448
114	R-19	-48	-48	-48	48	49	0	0	0	0	0	day 22+	Control	Week 04+	Week 04+	Day 20+	Female	68	White - British	NSCLC (Adenocarcinoma)	NA	NA	NA	NA	NA	NA	PRevious breast cancer	No	Yes	??? unknown	16.8857950478381	15.3882778470006	16.0477761856491	14.2090650150471	18.5151911858698	17.9704820008238	16.7489656449686	14.4589631655006	17.4272359283106	14.2721046803005	14.8817098416936	15.4745276565415	17.2777844750008	19.315991846375	18.1662694109227	15.2131325188887	17.0420548250282	15.0866903199821	15.5648022346448
115	R-20	-17	-17	-17	17	18	0	0	0	0	0	day 0 - 21	Dying	Week 03	Week 03	Day 15-19	Female	66	White - British	NSCLC (Adenocarcinoma)	NA	NA	NA	NA	NA	NA	NA	Yes	No	NA	16.8857950478381	15.3882778470006	13.2050561091253	14.2090650150471	18.5151911858698	16.7873435041939	16.8802194895404	14.4589631655006	14.0803578909108	15.8445510386769	14.8817098416936	15.4745276565415	16.5090907042986	19.2253355240773	18.5937823271174	15.2131325188887	14.5784225786336	15.0866903199821	16.5796153935957
116	R-23	-19	-19	-19	19	20	0	0	0	0	0	day 0 - 21	Dying	Week 03	Week 03	Day 15-19	Male	89	White - British	Other	Multiple undeterminate lung lesions	Yes	Yes	NA	Yes	NA	Previous CVA	No	No	NA	16.8857950478381	15.3882778470006	15.2655831512754	14.2090650150471	18.5151911858698	16.9248000621354	16.3436912335851	14.4589631655006	14.0803578909108	16.2353935911972	14.8817098416936	15.4745276565415	14.81000600174	19.0009913548965	18.2209536742465	15.2131325188887	14.5784225786336	15.0866903199821	15.5648022346448
117	R-25	-18	-18	-18	18	19	0	0	0	0	0	day 0 - 21	Dying	Week 03	Week 03	Day 15-19	Male	67	White - British	SCLC	NA	NA	Yes	NA	NA	NA	AF, Cirrhosis, pmh TIA residual memory impairment.	Ex smoker	No	NA	16.8857950478381	15.3882778470006	13.2050561091253	14.2090650150471	18.5151911858698	15.4014161444151	16.1928379361787	14.4589631655006	14.0803578909108	16.2902752852133	14.8817098416936	15.4745276565415	14.81000600174	18.080611389453	18.1889371177789	15.2131325188887	14.5784225786336	15.0866903199821	15.5648022346448
118	R-26	-6	-6	-6	6	7	0	0	1	1	1	day 0 - 21	Dying	Week 01	Week 01	Day 5-9	Male	60	White - British	NSCLC (Squamous)	NA	NA	NA	NA	NA	NA	Angina, 2 x Stents Dec 2016.	Yes	No	NA	19.7653207642479	15.3882778470006	13.2050561091253	14.2090650150471	18.5151911858698	17.2424224689064	16.121813531069	14.4589631655006	14.0803578909108	14.2721046803005	14.8817098416936	15.4745276565415	14.81000600174	16.8085127081206	19.0294691426431	15.2131325188887	14.5784225786336	15.0866903199821	16.9519420736212
119	R-27	-58	-58	-58	58	59	0	0	0	0	0	day 22+	Control	Week 04+	Week 04+	Day 20+	Female	65	White - British	SCLC	NA	NA	NA	NA	NA	NA	NA	Ex smoker	No	NA	16.8857950478381	15.3882778470006	13.2050561091253	14.2090650150471	18.5151911858698	16.5697234745136	16.2579494152047	14.4589631655006	14.0803578909108	15.9474382822575	14.8817098416936	15.4745276565415	14.81000600174	18.4033252447942	19.2005943648407	15.2131325188887	14.5784225786336	15.0866903199821	15.5648022346448
121	R-28	-15	-15	-15	15	16	0	0	0	0	1	day 0 - 21	Dying	Week 03	Week 03	Day 15-19	Female	83	White - British	Other	NA	NA	Yes	NA	NA	NA	Hypertension	No	No	NA	16.8857950478381	15.3882778470006	13.2050561091253	14.2090650150471	18.5151911858698	16.6558326922381	16.1248694568453	14.4589631655006	14.0803578909108	16.1484898323289	14.8817098416936	15.4745276565415	17.0402647513199	19.270185447469	18.1424269387095	15.2131325188887	14.5784225786336	15.0866903199821	15.5648022346448
122	R-30	-363	-363	-100	100	101	0	0	0	0	0	day 22+	Control	Week 12+	Week 12+	Day 20+	Female	72	White - British	NSCLC (Adenocarcinoma)	NA	Yes	NA	NA	NA	NA	2 DM, Hypertension	No	No	NA	16.8857950478381	15.3882778470006	13.2050561091253	14.2090650150471	18.5151911858698	17.6371851337218	16.6111906114275	14.4589631655006	15.6818380839671	14.2721046803005	16.2864751338162	15.4745276565415	16.8941712177674	20.1016343801371	18.8931772633638	15.2131325188887	16.1467997190867	15.0866903199821	15.5648022346448
123	R-32	-1	-1	-1	1	2	1	1	1	1	1	day 0 - 21	Dying	Week 01	Week 01	Day 0-4	Male	82	White - British	NSCLC (Adenocarcinoma)	NA	NA	NA	NA	NA	NA	NA	No	No	NA	16.8857950478381	18.8704490122862	13.2050561091253	16.3957952640408	18.5151911858698	15.4014161444151	14.5301843690687	16.650315105972	14.0803578909108	14.2721046803005	14.8817098416936	15.4745276565415	16.7969459159374	17.3077092130493	17.978704336911	15.2131325188887	16.4702882441557	17.0234286455158	15.5648022346448
125	WHI-001	-1	-1	-1	1	2	1	1	1	1	1	day 0 - 21	Dying	Week 01	Week 01	Day 0-4	Male	84	White - British	NSCLC (Squamous)	Radiological Dx.	Yes	Yes	Yes	NA	NA	T2DM, Angina, Aoritic Stenosis	Ex smoker	Yes	BIOCATH Foley Catheter (BARDS)	17.7385295256004	15.3882778470006	13.2050561091253	14.2090650150471	18.5151911858698	15.4014161444151	16.8457014546675	14.4589631655006	14.0803578909108	14.2721046803005	14.8817098416936	16.455161996776	16.8825106599938	16.4715834413146	18.2030897486278	15.2131325188887	14.5784225786336	16.9960572784779	15.5648022346448
127	WHI-003	-32	-32	-32	32	33	0	0	0	0	0	day 22+	Control	Week 04+	Week 04+	Day 20+	Female	73	White - British	NSCLC (Adenocarcinoma)	Radiological Dx	NA	NA	NA	NA	Yes	Asthma, Hypertension	No	Yes	Catheter later inserted on April admission - BAIRD BIOCATH.	16.8857950478381	15.3882778470006	13.2050561091253	16.5218910992934	20.5488435712391	16.5761238602414	14.5301843690687	17.4933598023657	14.0803578909108	14.2721046803005	14.8817098416936	15.4745276565415	14.81000600174	19.5746115801291	18.2950616464002	15.2131325188887	14.5784225786336	15.0866903199821	15.5648022346448
128	WHI-004	-18	-18	-18	18	19	0	0	0	0	0	day 0 - 21	Dying	Week 03	Week 03	Day 15-19	Male	64	White - British	NSCLC (Squamous)	Clinical Dx. - via EBUS.	NA	NA	NA	NA	NA	Eczema	Yes	No	NA	16.8857950478381	15.3882778470006	13.2050561091253	14.2090650150471	20.0061228377788	15.4014161444151	14.5301843690687	14.4589631655006	14.0803578909108	15.7577660368408	14.8817098416936	15.4745276565415	14.81000600174	21.5270555841389	17.63057287024	15.9062796994486	14.5784225786336	15.0866903199821	15.5648022346448
129	WHI-005	-56	-56	-56	56	57	0	0	0	0	0	day 22+	Control	Week 04+	Week 04+	Day 20+	Female	61	White - British	NSCLC (Adenocarcinoma)	Clinical Dx.	NA	NA	NA	NA	NA	Previous DVTs.	No	Yes	BARD BIOCATH	16.8857950478381	15.3882778470006	13.2050561091253	14.2090650150471	18.5151911858698	15.4014161444151	14.5301843690687	14.4589631655006	14.0803578909108	14.2721046803005	14.8817098416936	15.4745276565415	14.81000600174	16.8701334331432	16.1083070990182	15.2131325188887	14.5784225786336	15.0866903199821	15.5648022346448
130	WHI-006	-50	-50	-50	50	51	0	0	0	0	0	day 22+	Control	Week 04+	Week 04+	Day 20+	Male	70	White - British	Radiological Dx	Possible primary. T2b N1 M1b	NA	Yes	NA	NA	Yes	Chronic Alcohol Excess, Arthritis knee.	Yes	No	NA	16.8857950478381	15.3882778470006	16.3482164048856	14.2090650150471	18.5151911858698	17.6882250895883	16.4694598779705	14.4589631655006	14.0803578909108	16.2205771462113	14.8817098416936	15.4745276565415	16.4689192692319	19.7337401056131	18.6574420000065	15.2131325188887	16.3470361275869	15.0866903199821	15.5648022346448
132	WHI-007	-3	-3	-3	3	4	1	1	1	1	1	day 0 - 21	Dying	Week 01	Week 01	Day 0-4	Male	60	White - British	NSCLC (Adenocarcinoma)	NA	NA	NA	NA	NA	NA	TIA, Peripheral Vascular Disease.	Yes	No	NA	16.8857950478381	15.3882778470006	14.7804055319637	14.2090650150471	18.5151911858698	15.4014161444151	15.8871134576059	14.4589631655006	14.0803578909108	14.2721046803005	14.8817098416936	15.4745276565415	14.81000600174	20.7942322945638	17.5017625633559	19.1561306526053	14.5784225786336	15.0866903199821	15.5648022346448
133	WHI-008	NA	-100	-100	100	101	0	0	0	0	0	day 22+	Control	Week 12+	Week 12+	Day 20+	Male	73	White - British	NSCLC (Adenocarcinoma)	NA	NA	NA	NA	NA	NA	PE - April 2018, CAP, Gout, New bradycardia - HR37 on this admission	Yes	No	NA	16.8857950478381	15.3882778470006	14.7759085061036	14.2090650150471	18.5151911858698	16.5315881862192	16.1616148048718	14.4589631655006	14.0803578909108	14.2721046803005	14.8817098416936	15.4745276565415	16.3227995113565	19.4613655701973	18.1827207695387	15.2131325188887	14.5784225786336	15.0866903199821	15.5648022346448
134	WHI-011-106	-13	-13	-13	13	14	0	0	0	0	1	day 0 - 21	Dying	Week 02	Week 02	Day 10-14	Female	90	White - British	SCLC	Clinical Dx, Multiple tissue mets - skin.	NA	Yes	NA	NA	NA	NA	No	No	NA	16.8857950478381	15.3882778470006	13.2050561091253	14.2090650150471	18.5151911858698	15.4014161444151	16.1816576954978	14.4589631655006	14.0803578909108	16.246712587401	14.8817098416936	15.4745276565415	14.81000600174	17.487128281967	17.8712706206063	18.2426237449917	14.5784225786336	15.0866903199821	15.5648022346448
137	WHI-014	-30	-30	-30	30	31	0	0	0	0	0	day 22+	Dying	Week 04+	Week 04+	Day 20+	Male	69	White - British	SCLC	Clinical Dx.	NA	Yes	NA	NA	NA	RA, Pulmonary Fibrosis, Increased BP	Ex smoker	Yes	Baird Biocate	16.8857950478381	15.3882778470006	14.7558177714649	14.2090650150471	18.5151911858698	15.4014161444151	14.5301843690687	17.5024296919055	14.0803578909108	14.2721046803005	14.8817098416936	15.4745276565415	16.7858741504451	17.4230237622424	17.2258521370605	15.2131325188887	15.7632567347743	15.0866903199821	15.5648022346448
138	WHI-015-107	-3	-3	-3	3	4	1	1	1	1	1	day 0 - 21	Dying	Week 01	Week 01	Day 0-4	Female	52	White - British	SCLC	Clinical Dx. Metastatic small cell neuro-endocrine. Ca of Righ lower lobe.	NA	Yes	NA	NA	NA	NA	No	No	Catheter present sometimes	16.8857950478381	15.3882778470006	14.703750725634	16.7298210400123	19.392899593607	18.422233457868	15.5319025955858	16.9742864233567	14.0803578909108	14.2721046803005	14.8817098416936	15.4745276565415	14.81000600174	21.5723080219716	18.6956228060108	15.2131325188887	14.5784225786336	15.779837500542	16.26721058697
139	WHI-016	-87	-87	-87	87	88	0	0	0	0	0	day 22+	Control	Week 12+	Week 12+	Day 20+	Female	53	White - British	SCLC	NA	NA	NA	NA	NA	NA	Prev Ca Breast, Angina	No	No	NA	16.8857950478381	18.4000691367201	13.2050561091253	16.5678965728865	18.5151911858698	16.6780716025984	14.5301843690687	17.3401491302829	14.0803578909108	14.2721046803005	15.91597750845	15.4745276565415	15.5031531822998	16.8505373880989	18.3111858267561	15.2131325188887	14.5784225786336	15.0866903199821	15.5648022346448
140	WHI-017	-166	-166	-100	100	101	0	0	0	0	0	day 22+	Control	Week 12+	Week 12+	Day 20+	Male	82	White - British	SCLC	Clinical Dx.	NA	NA	NA	NA	NA	IHD, AAA, CVA, OA, HTN	No	Yes	Bard Biocater	16.8857950478381	15.3882778470006	13.2050561091253	16.1776618304693	18.5151911858698	15.4014161444151	15.5484198301527	16.767429701342	14.0803578909108	14.2721046803005	14.8817098416936	15.4745276565415	14.81000600174	16.0960823258695	17.0163638278671	15.2131325188887	14.5784225786336	16.9779335270867	15.5648022346448
141	WHI-022	-75	-75	-75	75	76	0	0	0	0	0	day 22+	Control	Week 04+	Week 04+	Day 20+	Male	76	White - British	Mesothelioma	NA	NA	NA	NA	NA	NA	AF, Rheumatoid Arthritis	No	No	NA	16.8857950478381	15.3882778470006	13.2050561091253	16.2718750618738	18.5151911858698	15.4014161444151	15.2233315496285	16.7574301556263	14.0803578909108	14.2721046803005	15.5748570222535	15.4745276565415	16.121813531069	18.2895663594376	17.4900930964973	15.2131325188887	14.5784225786336	15.0866903199821	15.5648022346448
142	WHI-023	-8	-8	-8	8	9	0	0	0	1	1	day 0 - 21	Dying	Week 02	Week 02	Day 5-9	Male	68	White - British	Radiological Dx	NA	NA	Yes	Yes	NA	NA	NA	No	No	NA	16.8857950478381	17.0663091459969	13.2050561091253	16.2828776178542	18.5151911858698	16.8696505979255	14.5301843690687	16.9118278023922	14.0803578909108	14.2721046803005	14.8817098416936	15.4745276565415	14.81000600174	17.4877011240605	17.3187426107897	15.2131325188887	14.5784225786336	15.9882529894493	15.5648022346448
143	WHI-024	-93	-93	-93	93	94	0	0	0	0	0	day 22+	Control	Week 12+	Week 12+	Day 20+	Female	83	White - British	SCLC	Clinical Dx.	NA	NA	NA	NA	NA	Chronic back pain. Irritable Bowel Syndrome.	No	No	NA	16.8857950478381	15.3882778470006	13.2050561091253	14.2090650150471	18.5151911858698	15.4014161444151	16.2297314756135	14.4589631655006	14.0803578909108	14.2721046803005	14.8817098416936	15.4745276565415	14.81000600174	17.6607125032435	17.5805566636964	15.2131325188887	14.5784225786336	15.0866903199821	15.5648022346448
144	WHI-026	-10	-10	-10	10	11	0	0	0	1	1	day 0 - 21	Dying	Week 02	Week 02	Day 10-14	Male	83	White - British	Radiological Dx	NA	NA	NA	NA	NA	NA	Hypothyroidism.	No	Yes	Nil / Conven (conveen?!)	16.8857950478381	15.3882778470006	13.2050561091253	14.2090650150471	18.5151911858698	16.7092827500476	16.0280834122473	14.4589631655006	14.0803578909108	16.3902335360741	14.8817098416936	15.4745276565415	14.81000600174	19.8492385689762	18.6501097801542	18.1154486603585	14.5784225786336	15.0866903199821	15.5648022346448
145	WHI-027	-6	-6	-6	6	7	0	0	1	1	1	day 0 - 21	Dying	Week 01	Week 01	Day 5-9	Male	86	White - British	Radiological Dx	NA	NA	Yes	NA	NA	NA	NA	No	No	NA	16.8857950478381	15.3882778470006	14.3169353318851	16.1418121775756	18.5151911858698	16.9682657254438	14.5301843690687	16.9325396864744	14.0803578909108	14.2721046803005	14.8817098416936	15.4745276565415	17.1210401492204	18.1032581610178	17.0320053103279	15.2131325188887	16.4628081290574	15.0866903199821	15.5648022346448
146	WHI-100	-75	-75	-75	75	76	0	0	0	0	0	day 22+	Control	Week 04+	Week 04+	Day 20+	Male	54	White - British	NSCLC (Squamous)	NA	NA	Yes	NA	NA	NA	Gout, HTN.	Yes	No	NA	16.8857950478381	15.3882778470006	13.2050561091253	16.6342497730284	19.3199993323688	15.4014161444151	14.5301843690687	17.9049320885945	14.0803578909108	14.2721046803005	14.8817098416936	15.4745276565415	14.81000600174	17.1010091304602	17.291814422626	15.2131325188887	14.5784225786336	15.0866903199821	15.5648022346448
148	WHI-101	-2	-2	-2	2	3	1	1	1	1	1	day 0 - 21	Dying	Week 01	Week 01	Day 0-4	Female	72	White - British	NSCLC (Squamous)	NA	NA	NA	NA	NA	NA	Rheumatoid Arthritis, OA / IBS / CKD3	No	No	NA	16.8857950478381	15.3882778470006	13.2050561091253	16.2495448773785	18.5151911858698	16.7604513059605	16.0272427228325	14.4589631655006	14.0803578909108	14.2721046803005	14.8817098416936	19.1605576054386	14.81000600174	16.6038781367071	18.1160043085364	15.2131325188887	14.5784225786336	15.0866903199821	15.5648022346448
149	WHI-102	-1	-1	-1	1	2	1	1	1	1	1	day 0 - 21	Dying	Week 01	Week 01	Day 0-4	Male	54	White - British	NSCLC (Squamous)	NA	NA	Yes	NA	NA	NA	NA	No	No	NA	16.8857950478381	15.3882778470006	15.7632567347743	14.2090650150471	18.5151911858698	17.0561009067791	14.5301843690687	14.4589631655006	14.0803578909108	14.2721046803005	14.8817098416936	15.4745276565415	14.81000600174	21.6616718140709	18.2802770597049	19.5946654545443	14.5784225786336	15.0866903199821	16.5329078717165
150	WHI-109	-143	-143	-100	100	101	0	0	0	0	0	day 22+	Control	Week 12+	Week 12+	Day 20+	Female	78	White - British	NSCLC (Adenocarcinoma)	NA	NA	NA	NA	NA	NA	NA	No	No	NA	16.8857950478381	15.3882778470006	14.5505211106228	16.3132412932032	18.5151911858698	15.4014161444151	14.5301843690687	14.4589631655006	14.0803578909108	14.2721046803005	14.8817098416936	15.4745276565415	14.81000600174	21.2565143509429	19.2037815289028	20.5212354263794	14.5784225786336	15.0866903199821	15.5648022346448
[truncated: 14 more columns]
